# Supplementary material for: Medicago sativa and Medicago truncatula Show Contrasting Root Metabolic Responses to Drought
Source: Front Plant Sci. 2021 Apr 21;12:652143. doi: 10.3389/fpls.2021.652143 (PMC8097159; doi:10.3389/fpls.2021.652143)
Supplement: Supplementary Table 2 — Relative quantification and fold change ratios of metabolites detected in Medicago sativa and M. truncatula leaf, taproot and fibrous root tissues under control (C), moderate deficit (MD), and severe deficit (SD) conditions. Values represent means ± SEs (n = 5 biological replicates), Ac, acid. [file Table_2.XLSX]

## Sheet: Table S2
		M. sativa																									M. truncatula
		Leaf								taproot								fibrous root								tapR/fibR	Leaf								taproot								fibrous root
		Control		MD		SD		Ratio		Control		MD		SD		Ratio		Control		MD		SD		Ratio		Ratio	Control		MD		SD		Ratio		Control		MD		SD		Ratio		Control		MD		SD		Ratio
Metabolite ID	Simplified metabolite ID	Mean	SE	Mean	SE	Mean	SE	MD/C	SD/C	Mean	SE	Mean	SE	Mean	SE	MD/C	SD/C	Mean	SE	Mean	SE	Mean	SE	MD/C	SD/C	C	Mean	SE	Mean	SE	Mean	SE	MD/C	SD/C	Mean	SE	Mean	SE	Mean	SE	MD/C	SD/C	Mean	SE	Mean	SE	Mean	SE	MD/C
(-)-Citramalic acid	Citramalic ac	0.0379041	0.0153283	0.020595	0.00684634	0.0326224	0.00593671	0.543346	0.860658	0.00425142	0.00199442	0.00581151	0.00354617	0.00841085	0.00289999	1.36696	1.97837	0.000195883	4.30879e-06	0.00565164	0.0024344	0.00409422	0.00107281	28.8522	20.9014	21.7039	0.0477951	0.00593113	0.0599501	0.0100962	0.0386769	0.00889032	1.25432	0.809224	0.000883924	0.000701004	0.0044031	0.00228734	0.00454706	0.00199021	4.98131	5.14418	0.000866427	0.000673886	0.00135225	0.00115282	0.00332857	0.00164263	1.56071
(-)-Epigallocatechin	Epigallocatechin 1	0.00646919	0.00222794	0.00685391	0.00198509	0.00576915	0.00123375	1.05947	0.891788	0.00849979	0.00102659	0.00286337	0.000566835	0.00687954	0.00240163	0.336876	0.809378	0.00567742	0.000874815	0.00468061	0.00115635	0.00553524	0.000892947	0.824427	0.974958	1.49712	0.00447445	0.000704333	0.00363381	0.000735172	0.00552362	0.00259927	0.812124	1.23448	0.00741519	0.00128852	0.00845718	0.00208926	0.0080054	0.00145025	1.14052	1.07959	0.00548362	0.00236736	0.00421405	0.000776048	0.00536218	0.00126993	0.768479
(-)-Epigallocatechin 3-(3''-O-methyl)gallate	Epigallocatechin 2	0.000403312	0.000286156	0.00132048	0.000794153	0.00118328	0.000705577	3.2741	2.93391	0.000627285	0.000540408	0.000678431	0.000595454	0.000423778	0.000347954	1.08153	0.675574	8.45338e-05	4.25309e-06	0.000494856	0.000265117	6.5135e-05	1.43638e-06	5.85394	0.77052	7.42052	0.000376985	0.000295338	0.00102066	0.000617496	0.000917667	0.000538789	2.70743	2.43423	0.00010311	4.08277e-06	7.42927e-05	1.80571e-06	7.66581e-05	2.45395e-06	0.720519	0.743459	0.000856751	0.000493565	0.000833104	0.000467765	0.000494876	0.000427577	0.9724
(-)-Gallocatechin	Gallocatechin	0.00930986	0.00222949	0.00712073	0.00404867	0.00628108	0.00132103	0.764859	0.674669	0.00565843	0.00121471	0.0052956	0.00193639	0.00507107	0.000919567	0.935879	0.896198	0.00447085	0.00130012	0.0038517	0.000685621	0.00239523	0.00032223	0.861514	0.535743	1.26563	0.00730812	0.0031383	0.00661096	0.00216264	0.00677824	0.00185321	0.904605	0.927495	0.00471556	0.000761028	0.00456455	0.00127791	0.0054052	0.00200448	0.967976	1.14625	0.00435193	0.00167875	0.00439934	0.000360563	0.00342739	0.00130864	1.01089
(-)-Riboflavin	Riboflavin	0.0209396	0.00365516	0.0142279	0.0055134	0.017742	0.00212933	0.679472	0.847294	0.00688587	0.000843709	0.00747054	0.00140238	0.00468309	0.000665443	1.08491	0.680101	0.0148408	0.00347429	0.0116006	0.00190587	0.00981609	0.00142167	0.781667	0.661425	0.463982	0.0133419	0.00236164	0.0124219	0.00294833	0.022527	0.00533416	0.931045	1.68843	0.0103235	0.00147526	0.00612187	0.000976744	0.00901902	0.000992372	0.593002	0.873638	0.0104796	0.00154822	0.00812388	0.00135187	0.0103081	0.00124469	0.775208
(-)-Sativan	Sativan	0.00133063	0.000843278	0.00186369	0.00110869	0.00129696	0.000518015	1.40061	0.9747	0.000860596	0.000481882	0.000659251	0.000355032	0.000372443	0.000296464	0.76604	0.432773	0.00647211	0.00335727	0.000664567	0.000374156	0.000557354	0.000301845	0.102682	0.0861163	0.13297	0.00102967	0.00065984	0.000999129	0.000595087	0.00148532	0.000669475	0.970336	1.44251	0.000399451	0.000302118	0.00110793	0.000637948	0.00169702	0.000486339	2.77364	4.24837	0.0446594	0.0141955	0.00182201	0.000874214	0.00370534	0.00108246	0.040798
(-)Shikimic acid	Shikimic ac	0.00503316	0.00153791	0.000189319	4.45904e-06	0.000197447	4.35751e-06	0.0376143	0.0392293	0.00241883	0.00139334	0.000193131	7.23563e-06	0.000188721	1.862e-06	0.0798447	0.0780215	0.000958637	0.00076589	0.00132704	0.00114036	0.000190381	2.04927e-06	1.3843	0.198596	2.5232	0.00999449	0.0010114	0.00274741	0.00156619	0.00153294	0.00087867	0.274893	0.153379	0.0192448	0.00201425	0.00803268	0.00212117	0.00568423	0.000576179	0.417394	0.295364	0.0011766	0.000981832	0.000692796	0.000487709	0.0024955	0.00102973	0.588814
(+)-2'-Deoxyuridine	Deoxyuridine	0.000855313	0.000671514	0.000172494	3.83714e-06	0.000794163	0.000616092	0.201674	0.928506	0.000825755	0.000647971	0.000796059	0.000615729	0.000176692	2.61824e-06	0.964037	0.213976	0.000181575	3.94774e-06	0.00018042	2.70484e-06	0.000177292	4.01224e-06	0.993641	0.976414	4.54774	0.000176379	2.29681e-06	0.000817902	0.000638189	0.000172401	5.27548e-06	4.6372	0.977449	0.000175071	3.92564e-06	0.002588	0.00169401	0.000176838	6.8597e-06	14.7825	1.01009	0.000182653	2.58678e-06	0.000185749	5.03078e-06	0.000168834	5.74362e-06	1.01695
(+-)-Equol	Equol	0.00557811	0.000913795	0.00848545	0.0025673	0.00577227	0.00186322	1.52121	1.03481	0.00419125	0.000934019	0.00527983	0.00125411	0.00568772	0.00121525	1.25973	1.35705	0.00281257	0.000203491	0.0047723	0.000637858	0.0033753	0.000605122	1.69678	1.20008	1.49018	0.0058865	0.00110116	0.00385393	0.000686013	0.00340493	0.000632779	0.654706	0.57843	0.00768647	0.00357116	0.00497674	0.00153708	0.00388422	0.000909514	0.647468	0.505333	0.00504716	0.00128474	0.00326598	0.000546025	0.00339884	0.000697027	0.647091
(+-)-Jasmonic acid	Jasmonic ac	0.373246	0.0102235	0.32363	0.0136903	0.294114	0.0162277	0.867067	0.787988	0.258491	0.0113413	0.284479	0.014258	0.246182	0.0135995	1.10054	0.952381	0.258004	0.0181915	0.222456	0.0106702	0.213368	0.0094608	0.862216	0.826995	1.00189	0.265432	0.0125319	0.279277	0.0212892	0.244684	0.0127462	1.05216	0.921833	0.359507	0.0239622	0.249801	0.0209631	0.244417	0.0191193	0.694843	0.679867	0.285927	0.0492698	0.205853	0.0109601	0.221421	0.0063195	0.719951
(+)-Nootkatone	Nootkatone	0.0395972	0.00712203	0.0287106	0.00550583	0.0357775	0.0107483	0.725066	0.903537	0.0339875	0.00480438	0.0306688	0.00540176	0.0316198	0.00656071	0.902354	0.930335	0.0314675	0.00637541	0.02371	0.00228852	0.0289402	0.00428971	0.753475	0.919686	1.08008	0.0313706	0.0069636	0.0300493	0.00686421	0.0296615	0.00451698	0.957881	0.945519	0.035432	0.0077312	0.027088	0.00483614	0.0322796	0.00549722	0.764507	0.911028	0.0334856	0.00593512	0.0275935	0.00525287	0.0200598	0.00290632	0.824041
(+-)-Synephrine	Synephrine	0.0838584	0.010664	0.0683829	0.013597	0.0441312	0.00489006	0.815456	0.526258	0.0610189	0.0143095	0.0610216	0.00933159	0.0563444	0.0122841	1.00004	0.923393	0.0461293	0.00879623	0.0310902	0.00503418	0.0314194	0.00313455	0.67398	0.681117	1.32278	0.0429479	0.00690037	0.0363111	0.00344886	0.0497934	0.0130244	0.845468	1.15939	0.0775502	0.00859603	0.0348244	0.00392906	0.0443545	0.00732082	0.449056	0.571946	0.0326825	0.0060983	0.0385066	0.00739525	0.0302789	0.0045785	1.1782
(+-)-Taxifolin	Taxifolin	0.0197249	0.00519283	0.0141357	0.00473685	0.012055	0.0015092	0.716641	0.611153	0.0131099	0.00140075	0.0174279	0.00434265	0.0174705	0.00312713	1.32937	1.33262	0.0166983	0.00432603	0.0170136	0.00406969	0.0225093	0.00439657	1.01888	1.348	0.785103	0.015745	0.00401563	0.0277914	0.00564693	0.0183558	0.0024732	1.76509	1.16582	0.0198982	0.00380172	0.0281908	0.00516725	0.0181475	0.00445111	1.41675	0.912018	0.0219192	0.00302528	0.020454	0.00467474	0.0180316	0.00381581	0.93315
(R)-(-)-Phenylephrine hydrochloride	Phenylephrine	0.000112234	6.44594e-06	0.000100259	6.71244e-06	9.04258e-05	2.77849e-06	0.893302	0.805688	8.19232e-05	2.24575e-06	7.51836e-05	2.43464e-06	7.07404e-05	2.53217e-06	0.917733	0.863497	7.78539e-05	2.28275e-06	6.63868e-05	2.82329e-06	6.3512e-05	8.5179e-07	0.85271	0.815785	1.05227	8.11273e-05	6.43633e-06	7.72653e-05	3.94569e-06	7.28311e-05	1.8763e-06	0.952396	0.897739	0.000102277	5.74782e-06	7.20878e-05	1.12097e-06	7.38227e-05	3.10152e-06	0.704829	0.721792	8.16559e-05	5.35967e-06	6.98376e-05	2.74827e-06	6.63117e-05	2.15584e-06	0.855267
1,1-Dimethylbiguanide hydrochloride	Dimethylbiguanide	0.409712	0.0256033	0.411907	0.0245953	0.414276	0.0175306	1.00536	1.01114	0.299039	0.0121664	0.290494	0.0192734	0.263535	0.0140818	0.971426	0.881273	0.3494	0.0313148	0.284047	0.00875656	0.250516	0.015102	0.812956	0.716989	0.855863	0.351521	0.0327322	0.380995	0.0266124	0.316225	0.0197378	1.08385	0.899589	0.384863	0.0157731	0.302035	0.0281407	0.303363	0.0229193	0.784787	0.788238	0.317881	0.0530443	0.297993	0.0122804	0.256353	0.0182159	0.937435
1,3-Dimethylurate	Dimethylurate	0.0165638	0.00153357	0.0135841	0.0021314	0.0143428	0.00264608	0.820106	0.865911	0.0113831	0.00161284	0.00956656	0.000665055	0.0127785	0.000402569	0.840418	1.12259	0.0118757	0.00178229	0.0103446	0.00158977	0.00881944	0.00111033	0.871074	0.742647	0.958522	0.0148842	0.00308204	0.011025	0.00118897	0.010424	0.000718963	0.740719	0.700338	0.0213426	0.00383441	0.0112267	0.00206819	0.0106842	0.00164664	0.526024	0.500604	0.011549	0.00223835	0.00810646	0.00177065	0.00949466	0.00122713	0.701917
1-Amino-1-cyclopentanecarboxylic acid	Cyclopentanecarboxylic ac	17.6452	6.76328	7.88729	0.451104	16.7308	3.81629	0.446993	0.948178	21.3488	5.05144	15.6124	3.46787	8.34556	1.93164	0.731302	0.390915	6.45492	1.47728	3.87405	0.342362	2.95078	0.108057	0.60017	0.457137	3.30736	5.69799	0.776586	5.45856	1.005	7.72608	1.56799	0.95798	1.35593	5.17465	1.75742	7.55988	0.670378	8.40234	0.622813	1.46095	1.62375	3.78972	0.929642	8.16736	1.09154	8.16403	0.998607	2.15513
1-Aminocyclopropane-1-carboxylic acid	Carboxylic ac	0.467792	0.0353436	0.390734	0.0758257	0.305404	0.058965	0.835274	0.652864	0.470024	0.0459276	0.278046	0.0303566	0.332497	0.0397258	0.591556	0.707404	0.199729	0.0329853	0.120569	0.0117707	0.180347	0.029803	0.603665	0.902956	2.35331	0.318974	0.0419699	0.243829	0.028388	0.17817	0.00866918	0.764414	0.558571	0.398078	0.0859127	0.303217	0.0683414	0.383008	0.0303194	0.761703	0.962142	0.282427	0.0957674	0.162165	0.0267679	0.166969	0.0127932	0.574183
1-Methylguanidine hydrochloride	Methylguanidine	0.0498542	0.00683032	0.0460157	0.00863592	0.0363816	0.00641192	0.923005	0.72976	0.0354703	0.00268811	0.0282421	0.00551413	0.0289252	0.00234581	0.79622	0.815477	0.0429529	0.00415875	0.0317774	0.00312007	0.0347576	0.0053957	0.739819	0.809203	0.825795	0.0453033	0.00782267	0.0390376	0.00464668	0.0278615	0.00568533	0.861693	0.614998	0.0479209	0.00342483	0.0245224	0.00258205	0.0296108	0.00333145	0.511728	0.61791	0.0410688	0.00944273	0.0307871	0.00105503	0.0296738	0.00669038	0.749646
1-Methylhistamine dihydrochloride	Methylhistamine	0.0649392	0.00646596	0.060733	0.00899871	0.0516019	0.0040259	0.935229	0.794619	0.0445505	0.00418084	0.0464474	0.00396986	0.0456912	0.00356438	1.04258	1.0256	0.0442057	0.00290013	0.037238	0.0033842	0.0339154	0.00177057	0.84238	0.767218	1.0078	0.0427416	0.00360853	0.0433974	0.00574864	0.0458364	0.0044503	1.01534	1.07241	0.0602636	0.00667049	0.0393949	0.0054895	0.0459528	0.00409882	0.653709	0.762531	0.0477868	0.00283534	0.0373606	0.00372215	0.043153	0.00249307	0.781819
1-O-b-D-Glucopyranosyl sinapate	Glucopyranosyl sinapate	0.092341	0.0177844	0.0572972	0.0170098	0.0610022	0.0314891	0.620495	0.660619	0.00221762	0.00130145	0.00263558	0.00158203	0.00581799	0.00282983	1.18847	2.62352	0.00136294	0.00117019	0.0062887	0.000984368	0.0101898	0.00445379	4.61408	7.47637	1.62709	0.0598001	0.011198	0.0605897	0.0204685	0.0504746	0.0136393	1.0132	0.844056	0.00315929	0.001939	0.00252999	0.00144559	0.00236167	0.00135211	0.800808	0.747531	0.00202956	0.00183479	0.00183509	0.00102676	0.00603223	0.00162156	0.904182
2 or 3-Methoxycinnamic acid	Methoxycinnamic ac	0.238442	0.0321477	0.119859	0.0225503	0.056201	0.00967826	0.502674	0.235701	0.0170741	0.00668022	0.0154622	0.00154259	0.01148	0.00211386	0.905594	0.672362	0.0115301	0.00213127	0.0145526	0.0047254	0.00889976	0.00166264	1.26214	0.771874	1.48083	0.129441	0.0100958	0.0554398	0.0174725	0.0232695	0.00515386	0.428302	0.179769	0.0210374	0.00544433	0.0133617	0.00377741	0.0100048	0.00179173	0.635143	0.475574	0.0136024	0.00269526	0.0103671	0.00143719	0.0155757	0.00728179	0.762153
2,2',2''-Nitrilotriethanol	Nitrilotriethanol	0.0128662	0.00172996	0.0354194	0.0176176	0.0143834	0.0030366	2.75289	1.11792	0.00527668	0.00151844	0.0056681	0.0023815	0.0015442	0.000907298	1.07418	0.292646	0.00705554	0.000943187	0.00821906	0.000823495	0.00703191	0.00120217	1.16491	0.99665	0.747877	0.0159771	0.000420954	0.0189286	0.0029664	0.0161113	0.00208363	1.18473	1.0084	0.00427283	0.00135804	0.00459108	0.00221183	0.00209082	0.000911386	1.07448	0.489329	0.0112673	0.00105506	0.00691659	0.00143966	0.00651654	0.00139343	0.613866
2,5-dihydroxy benzoic acid	Dihydroxy benzoic ac 1	0.00197361	0.00109197	0.00317439	0.00131352	0.00324707	0.00194008	1.60842	1.64524	0.00136928	0.000738773	0.000900131	0.000707047	0.000188721	1.862e-06	0.657377	0.137825	0.00426777	0.00213531	0.0022571	0.00129559	0.000875543	0.00068437	0.528872	0.205152	0.320841	0.00313184	0.000904256	0.00360694	0.00147657	0.0210748	0.00616989	1.1517	6.72923	0.00607137	0.00279719	0.00405619	0.00160575	0.00250142	0.00174658	0.668086	0.412002	0.00107642	0.000885688	0.000200535	4.85813e-06	0.00185846	0.00105237	0.186298
2-Aminoethylphosphonic acid	Aminoethylphosphonic ac	0.0641226	0.00704332	0.0540409	0.00292544	0.0543024	0.00789707	0.842774	0.846852	0.036502	0.00299161	0.0463801	0.00284522	0.0367759	0.0028082	1.27062	1.0075	0.0381054	0.00352827	0.0289084	0.00234795	0.0332806	0.00179658	0.758643	0.873382	0.957921	0.0406253	0.00339693	0.0406856	0.00714364	0.0336512	0.00256547	1.00149	0.828331	0.0532805	0.00480028	0.0379228	0.000860232	0.0406226	0.00182694	0.711757	0.762429	0.0453152	0.00636621	0.041903	0.00300517	0.0381409	0.004368	0.924701
2'-Deoxyadenosine monohydrate	Deoxyadenosine	0.0113346	0.00304501	0.00983931	0.00292085	0.00563406	0.00207488	0.868075	0.497066	0.00264178	0.000947527	0.00197648	0.000560979	0.00291826	0.00105656	0.748162	1.10465	0.00456198	0.000919597	0.00289914	0.000924183	0.00174102	0.00055049	0.635501	0.381638	0.579087	0.0209294	0.00174718	0.025891	0.00822897	0.0191728	0.00336349	1.23707	0.91607	0.00448262	0.00197469	0.00174571	0.000432791	0.00482087	0.000567925	0.38944	1.07546	0.00254274	0.000412747	0.00192888	0.000912004	0.00304232	0.000609284	0.758581
2'-Deoxycytidine	Deoxycytidine	0.0292606	0.00505515	0.0376363	0.00687269	0.0246064	0.003049	1.28625	0.840939	0.0235872	0.00414444	0.0135735	0.00379046	0.00571542	0.00169215	0.575458	0.24231	0.0091428	0.00196562	0.0195836	0.00234677	0.0213777	0.00443262	2.14197	2.3382	2.57987	0.0125381	0.00238333	0.0352039	0.00418124	0.0343735	0.00495342	2.80776	2.74153	0.0114126	0.00466519	0.0220749	0.00188853	0.0206406	0.00370152	1.93425	1.80858	0.00435209	0.000710043	0.0130094	0.0022343	0.0156855	0.00266877	2.98924
2'-Deoxyguanosine monohydrate	Deoxyguanosine	0.000820212	0.00069714	0.00362955	0.0013773	0.00250034	0.00109709	4.42514	3.0484	0.00157944	0.000385382	0.000741262	0.000401785	8.06589e-05	1.73199e-06	0.469319	0.051068	0.00295178	0.000852769	0.000451374	0.000377904	0.000573329	0.000306988	0.152916	0.194232	0.535081	0.00199375	0.000617359	0.00115891	0.000657286	0.00292846	0.00127496	0.58127	1.46882	0.00177097	0.000876257	0.000901294	0.000504484	0.00127622	0.000518874	0.508928	0.720637	0.00101464	0.000564213	0.00085585	0.000512031	0.000361771	0.000289728	0.843501
2'-Deoxyinosine	Deoxyinosine	0.00422394	0.00168684	0.00212041	0.000862948	0.00179308	0.00161548	0.501999	0.424504	0.000177646	2.29517e-06	0.00247936	0.00102154	0.00495605	0.00156231	13.9567	27.8985	0.00222246	0.00137158	0.00368826	0.00229169	0.00231896	0.000994142	1.65954	1.04342	0.0799322	0.00228094	0.000865909	0.0032608	0.00149714	0.00320157	0.000954517	1.42959	1.40362	0.00300427	0.0011778	0.00178859	0.00104365	0.000812032	0.000634173	0.595351	0.270293	0.00329956	0.0014622	0.00501083	0.00101656	0.000901575	0.000730549	1.51864
2-Hydroxycinnamic acid, predominantly trans	Hydroxycinnamic ac 1	1.2117	0.0457845	1.20988	0.0883796	1.21038	0.0397366	0.998496	0.998913	1.15723	0.0588508	1.29623	0.0220873	1.05451	0.121687	1.12011	0.911229	1.21253	0.0589747	1.24428	0.100594	1.15059	0.0783344	1.02618	0.948911	0.954395	1.22381	0.0519055	1.24998	0.0925459	1.19749	0.0212164	1.02138	0.978487	1.16913	0.0712268	1.16557	0.0408842	1.20441	0.057544	0.996952	1.03018	1.14516	0.105532	1.25545	0.0193688	1.16749	0.0360728	1.09631
2'-Hydroxydaidzein	Hydroxydaidzein	0.589942	0.0393307	0.538293	0.0537827	0.474158	0.0340359	0.912451	0.803736	0.388476	0.0273116	0.426235	0.0258171	0.332179	0.0218142	1.0972	0.855081	0.329057	0.0328051	0.339595	0.0123629	0.313557	0.0219132	1.03202	0.952896	1.18057	0.547641	0.0586908	0.48309	0.0499975	0.475358	0.0145842	0.88213	0.868011	0.552364	0.0547053	0.38257	0.0427187	0.463333	0.024486	0.692605	0.838819	0.425005	0.0294507	0.383217	0.0368173	0.387387	0.00832556	0.901677
2-Hydroxyisocaproic acid	Hydroxyisocaproic ac	0.00390091	0.00111176	0.00441089	0.00130921	0.00513075	0.000631453	1.13073	1.31527	0.00568795	0.00179932	0.00629089	0.000985397	0.0051397	0.00189048	1.106	0.903612	0.00312727	0.00122821	0.00308715	0.001336	0.00533124	0.00051463	0.987173	1.70476	1.81882	0.00576227	0.00153874	0.00557451	0.00148869	0.00569843	0.000525756	0.967415	0.988922	0.00398018	0.00106231	0.00455798	0.00208048	0.00735854	0.00158294	1.14517	1.8488	0.00314504	0.00194662	0.0060523	0.00154272	0.00546647	0.000430547	1.9244
2-Hydroxyphenylacetic acid	Hydroxyphenylacetic ac	0.000191772	2.14218e-06	0.000189319	4.45904e-06	0.000197447	4.35751e-06	0.987207	1.02959	0.000181073	5.33716e-06	0.000193131	7.23563e-06	0.000188721	1.862e-06	1.06659	1.04224	0.000195883	4.30879e-06	0.000189692	7.65694e-06	0.000190381	2.04927e-06	0.968396	0.971915	0.924394	0.000181073	5.13595e-06	0.000191161	3.8553e-06	0.000173502	5.89691e-06	1.05571	0.958185	0.000184358	2.18375e-06	0.000187444	2.19169e-06	0.000188407	4.96436e-06	1.01674	1.02197	0.000190788	8.02409e-06	0.000200535	4.85813e-06	0.000188186	5.70719e-06	1.05109
2-Hydroxypyridine	Hydroxypyridine 1	0.000122947	6.47099e-06	0.000121961	1.02301e-05	0.000100931	4.45172e-06	0.99198	0.820931	9.42749e-05	2.7552e-06	8.62236e-05	4.183e-06	8.06589e-05	1.73199e-06	0.914597	0.855571	8.79196e-05	3.87964e-06	7.22243e-05	2.26503e-06	7.06795e-05	9.08994e-07	0.821482	0.803911	1.07229	8.83267e-05	6.94348e-06	8.49788e-05	4.23384e-06	8.15242e-05	3.53151e-06	0.962097	0.922985	0.000110647	3.38486e-06	8.04435e-05	2.24168e-06	8.16865e-05	3.16602e-06	0.727031	0.738265	9.11494e-05	8.35747e-06	7.64193e-05	3.21501e-06	7.34003e-05	2.74887e-06	0.838396
2i_(S)-(+)-1-Aminoethylphosphonic acid_Taurine	2i_(S)-(+)-1-Aminoethylphosphonic acid_Taurine	1.03872	0.0275749	0.816105	0.0808093	0.771124	0.0288551	0.785681	0.742377	0.731939	0.0536246	0.602547	0.0219628	0.589516	0.0463706	0.823221	0.805417	0.619912	0.0545733	0.579057	0.0265142	0.568856	0.00985328	0.934096	0.917641	1.18071	0.768453	0.0506998	0.702735	0.0523021	0.57273	0.0487516	0.914481	0.745303	0.769186	0.0879158	0.631869	0.0267248	0.630118	0.00967131	0.821478	0.819201	0.644591	0.0484922	0.515466	0.0505307	0.522131	0.0387679	0.799679
2i_1,3-Diaminopropane dihydrochloride_1,3-Propanediamine	2i_1,3-Diaminopropane dihydrochloride_1,3-Propanediamine	0.00011433	6.37392e-06	0.000108744	7.52191e-06	9.09871e-05	3.72268e-06	0.951136	0.795828	8.45043e-05	2.49107e-06	7.85569e-05	3.99833e-06	7.21452e-05	2.31274e-06	0.92962	0.853746	7.86463e-05	3.8577e-06	6.696e-05	2.633e-06	6.31609e-05	1.0494e-06	0.851407	0.8031	1.07448	8.14028e-05	6.89702e-06	7.5078e-05	4.62354e-06	7.64064e-05	2.39488e-06	0.922302	0.938621	9.87716e-05	4.94767e-06	7.41655e-05	1.22958e-06	7.58213e-05	3.34093e-06	0.750879	0.767643	8.44212e-05	7.66692e-06	6.82998e-05	2.66972e-06	6.64714e-05	2.02115e-06	0.809036
2i_2-Hydroxyisobutyric acid_DL-alpha-Hydroxybutyric acid barium salt	Hydroxyisobutyric ac	0.00536423	0.000774442	0.00513812	0.00096626	0.00557985	0.000944088	0.95785	1.0402	0.00838193	0.00177669	0.00471299	0.000506544	0.00711511	0.00107076	0.56228	0.848863	0.00722463	0.00228236	0.0161923	0.00381245	0.00534673	0.00130063	2.24126	0.74007	1.16019	0.00465765	0.00094673	0.004688	0.000329761	0.00642506	0.00100516	1.00652	1.37946	0.00954489	0.00409339	0.00769833	0.0015167	0.00589606	0.00101299	0.806539	0.617719	0.00715839	0.00237599	0.00669827	0.00091674	0.0060818	0.0010075	0.935723
2i_4-Methylumbelliferone_7-Hydroxy-4-methylcoumarin	2i_4-Methylumbelliferone_7-Hydroxy-4-methylcoumarin	0.0934302	0.0299362	0.113313	0.032487	0.0487187	0.00903726	1.21281	0.521445	0.0498064	0.00718315	0.0657632	0.0115211	0.090281	0.0125267	1.32038	1.81264	0.0437381	0.00641425	0.0339394	0.00211071	0.0353627	0.00467691	0.775968	0.808509	1.13874	0.0480126	0.0111083	0.0554875	0.00545045	0.045677	0.00372131	1.15569	0.951355	0.0545584	0.00745069	0.0587194	0.0162405	0.0428941	0.00913932	1.07627	0.786206	0.0579885	0.015426	0.0477028	0.0083774	0.0339719	0.00423274	0.822625
2i_Adipic acid_2-Methylglutaric Acid	2i_Adipic acid_2-Methylglutaric Acid	0.409177	0.00797	0.366974	0.0106257	0.406654	0.0213594	0.89686	0.993834	0.422933	0.0114355	0.393991	0.0137967	0.394152	0.0143384	0.931569	0.931949	0.411544	0.0274331	0.479954	0.0151305	0.43628	0.0141624	1.16623	1.0601	1.02767	0.396567	0.0126765	0.384653	0.018706	0.367495	0.0148736	0.969958	0.926692	0.403758	0.0327431	0.383608	0.0216704	0.406203	0.0201946	0.950093	1.00605	0.410331	0.0125222	0.384593	0.0235387	0.373798	0.0130002	0.937274
2i_alpha-D-Glucose-1-phosphate dipotassium salt dihydate_alpha-D-Galactose-1-phosphate dipotassium salt pentahydrate	2i_alpha-D-Glucose-1-phosphate dipotassium salt dihydate_alpha-D-Galactose-1-phosphate dipotassium salt pentahydrate	0.353897	0.0398741	0.431769	0.0578157	0.320685	0.0524203	1.22004	0.906152	1.36036	0.128209	0.756027	0.102396	0.395168	0.0234041	0.555756	0.290488	0.834513	0.0836459	0.178167	0.0279476	0.117702	0.0114836	0.213498	0.141043	1.63012	0.311477	0.0485749	0.429054	0.0351759	0.169596	0.0398178	1.37749	0.544491	0.929953	0.0474143	0.429347	0.0170035	0.206466	0.0450448	0.461687	0.222018	0.349988	0.0335885	0.155042	0.0315116	0.0816626	0.0106462	0.442993
2i_alpha-Ketoglutaric acid disodium salt_2-Oxoglutaric Acid	2-Oxoglutaric ac	0.0207722	0.00515692	0.0274988	0.0109399	0.0194366	0.00447199	1.32383	0.935706	0.0265225	0.0109582	0.045292	0.00787786	0.0592663	0.00806599	1.70768	2.23457	0.00217879	0.00083731	0.0453722	0.0113575	0.0729196	0.00914489	20.8245	33.468	12.173	0.0193856	0.00671702	0.027512	0.00734644	0.0135484	0.00381535	1.4192	0.698887	0.00273927	0.00113255	0.0350901	0.00469208	0.0447477	0.00906282	12.81	16.3356	0.00440118	7.01495e-05	0.00617694	0.00210427	0.00467145	0.00215942	1.40347
2i_alpha-Lipoamide_DL-Thioctamide	2i_alpha-Lipoamide_DL-Thioctamide	0.106575	0.0116911	0.30529	0.0463241	1.68002	0.182174	2.86457	15.7638	0.0907513	0.00913273	0.0734156	0.0248693	0.0886593	0.01382	0.808976	0.976948	0.20926	0.0474462	0.299572	0.0140604	0.377313	0.0364438	1.43158	1.80308	0.433677	0.125257	0.00458648	0.48006	0.0645123	2.38566	0.407278	3.83259	19.0461	0.624748	0.0886405	0.944311	0.0985132	0.933086	0.140469	1.51151	1.49354	0.489819	0.0868708	0.695898	0.117306	0.848033	0.0855964	1.42072
2i_Cyanidin-3,5-di-O-glucoside chloride_Cyanidin-3-O-(2''-O-beta-glucopyranosyl-beta-glucopyranoside)	Cyanidin 1	0.000122947	6.47099e-06	0.00092522	0.000808422	0.00104461	0.000623659	7.52535	8.4964	0.000838479	0.000462122	8.62236e-05	4.183e-06	0.000308236	0.000228335	0.102833	0.367613	0.00157478	0.000700273	7.22243e-05	2.26503e-06	0.000751416	0.000475945	0.0458632	0.477157	0.532443	0.0418646	0.0111253	0.0822883	0.0302133	0.0150714	0.00474575	1.96558	0.360003	0.000481017	0.000367877	8.04435e-05	2.24168e-06	0.000381402	0.000299782	0.167236	0.792907	0.00166709	0.000982039	0.000612246	0.000534355	0.000492856	0.000419707	0.367255
2i_D-(+)-Cellobiose_Lactulose	2i_D-(+)-Cellobiose_Lactulose	0.114427	0.0214927	0.161992	0.0185916	0.245586	0.0314731	1.41568	2.14622	0.584525	0.0704568	0.777296	0.141076	1.05753	0.0872135	1.32979	1.80922	0.122796	0.0261372	0.159674	0.0112682	0.317869	0.0305889	1.30032	2.5886	4.76015	0.0705145	0.00875767	0.160874	0.0131881	0.241485	0.00965088	2.28143	3.42461	0.357153	0.0528684	0.594276	0.0385812	0.673886	0.0746961	1.66393	1.88683	0.0797644	0.0188096	0.227824	0.0417586	0.269362	0.0475537	2.85621
2i_D(+)-Galactosamine hydrochloride_D-(+)-Glucosamine hydrochloride	2i_D(+)-Galactosamine hydrochloride_D-(+)-Glucosamine hydrochloride	0.00532154	0.00165804	0.00615533	0.00341515	0.00288895	0.00095742	1.15668	0.542878	0.00390619	0.00132317	0.00263772	0.00100114	0.00290253	0.000663221	0.675267	0.74306	0.0312306	0.0117528	0.0112428	0.00195439	0.00955349	0.00169674	0.359994	0.305901	0.125076	0.00245132	0.00034065	0.00911993	0.0031175	0.00581589	0.00171653	3.72041	2.37255	0.00114921	0.00105067	0.00387152	0.00163684	0.00089639	0.000348037	3.36885	0.780005	0.00405465	0.00120114	0.00607027	0.00224792	0.00460702	0.000790802	1.49711
2i_D-(+)-Melezitose monohydrate_1-Kestose	Melezitose	0.0186766	0.00395156	0.00863506	0.0029876	0.0190928	0.00757939	0.462346	1.02228	0.0074992	0.0021004	0.02606	0.00626747	0.0503773	0.00634081	3.47504	6.71769	0.00587339	0.00117505	0.0305492	0.00718506	0.0673362	0.00995612	5.20129	11.4646	1.27681	0.00169838	0.000937038	0.00214777	0.00143101	0.0214527	0.00664621	1.2646	12.6313	0.00290118	0.00117141	0.0227813	0.00510987	0.104678	0.021468	7.85241	36.081	0.003944	0.00204019	0.107683	0.0201627	0.154857	0.0335204	27.303
2i_D-alpha-Hydroxyisovaleric acid_DL-2-Hydroxyvaleric acid sodium salt hydrate	Hydroxyisovaleric ac	0.00390166	0.00154816	0.00724195	0.00201618	0.00498454	0.00148756	1.85612	1.27754	0.00407503	0.00192867	0.00787444	0.0013918	0.00254973	0.00145507	1.93236	0.625697	0.00542556	0.000901495	0.00648246	0.00228577	0.00181406	0.00100542	1.1948	0.334355	0.751081	0.00463251	0.000385343	0.00459856	0.00235558	0.00240728	0.00137654	0.992673	0.519649	0.0057461	0.00193531	0.00815385	0.00178356	0.00497044	0.00204719	1.41902	0.865012	0.00252973	0.00099433	0.00268419	0.00175615	0.00555233	0.00184636	1.06106
2i_D-Mannose-6-phosphate barium salt hydrate_D-Mannose 6-phosphate mono sodium salt	Mannose-6-P	0.551411	0.0797232	0.576959	0.0753176	0.466326	0.077606	1.04633	0.845697	2.21362	0.223216	1.21626	0.143068	0.723383	0.0447625	0.549445	0.326787	1.35745	0.151961	0.328629	0.0224667	0.247387	0.0272706	0.242092	0.182244	1.63072	0.396671	0.0581	0.479738	0.0455275	0.225993	0.0577939	1.20941	0.569723	1.37512	0.121441	0.730871	0.0690967	0.304594	0.0764517	0.531495	0.221503	0.509583	0.0376666	0.25627	0.0344819	0.156175	0.01793	0.502901
2i_Eriodictyol-7-O-glucoside_Marein	2i_Eriodictyol-7-O-glucoside_Marein	0.00887169	0.00367839	0.0143736	0.00404754	0.0176647	0.00294442	1.62017	1.99113	0.00790261	0.00216185	0.000979977	0.000792034	0.00244921	0.000941271	0.124007	0.309925	0.074794	0.0320413	0.139766	0.0267665	0.164947	0.0146418	1.86868	2.20535	0.105658	0.0136888	0.00316212	0.0520956	0.00777215	0.0521459	0.0134234	3.80572	3.80939	0.0550758	0.0202056	0.0212611	0.00562857	0.0175751	0.00562185	0.386033	0.319108	0.0449284	0.00795811	0.0156356	0.00526287	0.0217752	0.00447423	0.348011
2i_Fortunellin_Linarin	2i_Fortunellin_Linarin	0.00154165	0.00142457	0.000100259	6.71244e-06	0.00103375	0.00040132	0.0650335	0.670543	8.19232e-05	2.24575e-06	0.00034561	0.000270113	0.00136634	0.000404994	4.21871	16.6783	7.78539e-05	2.28275e-06	0.000579228	0.000513302	0.000602353	0.000367987	7.43994	7.73696	1.05227	0.0005532	0.00047276	0.000820169	0.000482677	0.000749102	0.000422029	1.48259	1.35412	0.000359557	0.000255592	0.000756433	0.000436719	0.000335704	0.000261331	2.10379	0.93366	0.00120491	0.000813961	0.000383144	0.000312667	6.63117e-05	2.15584e-06	0.317987
2i_Gln_Lys	2i_Gln_Lys	5.61647	0.681907	2.79628	0.380106	2.07388	0.289323	0.497871	0.36925	10.3878	2.17209	3.37388	0.674664	2.24171	0.406163	0.324792	0.215802	23.8354	9.71704	1.15038	0.125775	1.08701	0.039858	0.0482637	0.0456047	0.435814	2.02613	0.29678	2.52116	0.309746	3.05726	0.351564	1.24432	1.50892	13.032	3.67252	1.68257	0.138074	0.833362	0.132054	0.129111	0.0639474	3.20617	1.10381	0.968665	0.183798	0.935868	0.0976009	0.302125
2i_Histamine_Cytosine	2i_Histamine_Cytosine	1.04315	0.165621	1.45129	0.10066	1.07562	0.0859657	1.39126	1.03113	0.0662369	0.00688463	0.0450922	0.00532545	0.0414788	0.00555134	0.680772	0.626219	0.0820095	0.00426083	0.037945	0.00272284	0.0411941	0.00343582	0.46269	0.502309	0.807674	0.436312	0.0624164	0.485544	0.0731989	0.47594	0.0302584	1.11284	1.09083	0.438304	0.100183	0.518952	0.112301	0.771349	0.202478	1.184	1.75985	0.0739689	0.010368	0.0360949	0.00527224	0.0322422	0.00400207	0.487974
2i_Ideain chloride_Cyanidin-3-glucoside chloride	2i_Ideain chloride_Cyanidin-3-glucoside chloride	0.0418453	0.0122017	0.0981996	0.0351335	0.0946506	0.0263703	2.34673	2.26191	0.00500574	0.000951898	0.0110918	0.00223844	0.0167293	0.00215635	2.21582	3.34203	0.0061586	0.00150364	0.00474401	0.000968206	0.00612358	0.00122681	0.770307	0.994315	0.812805	0.233377	0.0824799	0.421157	0.0955389	0.244532	0.0668766	1.80462	1.0478	0.0067642	0.00297202	0.0116491	0.00493741	0.0179232	0.0063842	1.72216	2.64972	0.0167115	0.00343139	0.011646	0.00387033	0.0100566	0.00301298	0.696885
2i_Indole-3-carboxyaldehyde_Indole-3-aldehyde	Indole-3	0.0144923	0.00123632	0.0276092	0.00469531	0.131988	0.00892053	1.90509	9.10748	0.0092948	0.00209536	0.00641879	0.000984866	0.00695341	0.00108876	0.690579	0.748097	0.0131409	0.00357325	0.0236652	0.00350074	0.020344	0.0028047	1.80088	1.54814	0.707317	0.0114521	0.00125117	0.0401484	0.0071562	0.166674	0.0283189	3.50578	14.5541	0.0469474	0.00825704	0.0683143	0.00825724	0.0723568	0.00938813	1.45512	1.54123	0.0410799	0.0079616	0.0430127	0.00545955	0.0619717	0.00542855	1.04705
2i_Kaempferol-3-O-alpha-L-rhamnopyranosyl(1->2)-beta-D-glucopyranoside-7-O-alpha-L-rhamnopyranoside_Kaempferol-3-Glucoside-2''-Rhamnoside,-7-Rhamnoside	Kaempferol 1	0.000183741	2.57608e-06	0.000172494	3.83714e-06	0.000176408	3.9329e-06	0.938792	0.96009	0.000177646	2.29517e-06	0.000177862	2.76774e-06	0.000176692	2.61824e-06	1.00122	0.994628	0.000181575	3.94774e-06	0.00018042	2.70484e-06	0.000177292	4.01224e-06	0.993641	0.976414	0.978363	0.000176379	2.29681e-06	0.000178712	4.78644e-06	0.000172401	5.27548e-06	1.01323	0.977449	0.000175071	3.92564e-06	0.000174404	4.62317e-06	0.000176838	6.8597e-06	0.996186	1.01009	0.000182653	2.58678e-06	0.000185749	5.03078e-06	0.000168834	5.74362e-06	1.01695
2i_Kaempferol-3-O-alpha-L-rhamnoside_Kaempferol-3-Rhamnoside	Kaempferol 2	0.00220396	0.00149112	0.00118914	0.00101073	0.00184204	0.00101991	0.539545	0.835784	0.000950286	0.000785291	0.00135904	0.000735184	0.0023461	0.00133996	1.43014	2.46883	0.00207096	0.00118386	0.00262743	0.00110779	0.00143542	0.00126665	1.2687	0.693119	0.458863	0.00216559	0.00129795	0.00147349	0.000798712	0.00190383	0.00106951	0.680409	0.879126	0.00297748	0.00184211	0.00161109	0.000885581	0.00017297	6.4489e-06	0.54109	0.0580927	0.00146252	0.000809985	0.000983802	0.000796796	0.000840715	0.000669318	0.672675
2i_L-Alanine_Sarcosine	Alanine	12.8251	0.412082	7.10348	0.885667	4.19099	0.918963	0.553872	0.32678	5.9747	0.449223	2.9286	0.613051	2.23563	0.295374	0.490167	0.374183	9.17391	1.74728	2.18772	0.422273	1.58768	0.131111	0.238472	0.173065	0.651271	5.37426	0.613098	3.89685	0.663963	2.59381	0.327069	0.725095	0.482636	7.71129	1.12768	2.11725	0.0658945	1.96796	0.255984	0.274566	0.255205	2.0848	0.660266	1.64587	0.132353	1.66656	0.312887	0.789463
2i_Leu_Ile	2i_Leu_Ile	3.79233	0.198559	7.90582	1.34756	22.9524	0.829244	2.08469	6.05233	4.54558	0.450576	3.19442	0.519614	5.61719	2.27904	0.702753	1.23575	6.26135	0.947008	5.11622	0.304424	6.79494	0.566346	0.817111	1.08522	0.725974	4.74206	0.507988	9.39651	1.08942	27.0821	3.51106	1.98153	5.71105	4.39505	0.343456	13.4687	1.7895	12.9192	1.03666	3.06452	2.93948	9.57482	5.11104	8.74399	1.57945	6.52048	0.931911	0.913227
2i_L-Norleucine_D-Alloisoleucine	Norleucine	3.77384	0.195435	7.94503	1.3783	22.8702	0.902745	2.10529	6.0602	4.64708	0.43899	3.208	0.504475	5.7054	2.26741	0.690325	1.22774	6.23621	0.9685	5.13019	0.281967	6.79387	0.612845	0.822646	1.08942	0.745178	4.79576	0.507396	9.32075	1.08561	26.8921	3.52491	1.94354	5.60747	4.47648	0.425209	13.3979	1.72364	12.7488	1.00112	2.99296	2.84795	9.48073	5.03919	8.74185	1.52748	6.5881	0.92907	0.922066
2i_L-Norvaline_L-Valine	Valine	3.55512	0.130381	3.81898	0.553687	10.8735	0.8361	1.07422	3.05854	3.82315	0.488814	2.22003	0.240587	3.47369	1.27452	0.580682	0.908594	5.48583	0.915854	2.63189	0.178552	3.45924	0.406142	0.479762	0.630578	0.696914	2.50895	0.0985208	5.25241	0.815998	17.2341	2.20538	2.09347	6.86907	3.39079	0.461116	5.44047	0.737604	7.17458	1.08779	1.60449	2.1159	4.28471	1.71751	3.99741	0.779868	3.26403	0.544499	0.932949
2i_Malvidin-3-galactoside chloride_Oenin	2i_Malvidin-3-galactoside chloride_Oenin	0.160502	0.0650228	0.143443	0.0702594	0.192983	0.120148	0.893711	1.20237	0.00146877	0.000963608	0.00414139	0.00135514	0.00510503	0.00250409	2.81963	3.47572	0.00343225	0.00106864	0.0074088	0.0033354	0.00223691	0.000204117	2.15858	0.651732	0.427932	7.4347	1.68415	10.2945	1.58543	10.0581	1.24745	1.38466	1.35286	0.00243837	0.000957297	7.41655e-05	1.22958e-06	0.00433223	0.00283493	0.030416	1.77669	0.00935771	0.00225096	0.00125789	0.000740335	0.00365648	0.00319065	0.134422
2i_Maritimein_luteolin-7-O-glucoside	2i_Maritimein_luteolin-7-O-glucoside	0.0455792	0.0164852	0.0635417	0.0144358	0.0592322	0.0167725	1.39409	1.29955	0.00414188	0.000745804	0.00435907	0.00119744	0.00479702	0.0020741	1.05244	1.15817	0.00579882	0.00226184	0.00782718	0.00178395	0.0161786	0.00554911	1.34979	2.78998	0.714262	0.241619	0.0893067	0.407824	0.107259	0.208459	0.0608969	1.68788	0.862758	0.00469024	0.00181892	0.00754507	0.00256306	0.00591522	0.00381806	1.60868	1.26118	0.0199052	0.00499078	0.012694	0.00326683	0.014367	0.00411148	0.637723
2i_Myricitrin_Myricetin-3-Rhamnoside	Myricitrin	0.000191772	2.14218e-06	0.000189319	4.45904e-06	0.000197447	4.35751e-06	0.987207	1.02959	0.000181073	5.33716e-06	0.000193131	7.23563e-06	0.000188721	1.862e-06	1.06659	1.04224	0.000195883	4.30879e-06	0.000189692	7.65694e-06	0.000190381	2.04927e-06	0.968396	0.971915	0.924394	0.000181073	5.13595e-06	0.000191161	3.8553e-06	0.000173502	5.89691e-06	1.05571	0.958185	0.000184358	2.18375e-06	0.000187444	2.19169e-06	0.000188407	4.96436e-06	1.01674	1.02197	0.000190788	8.02409e-06	0.000200535	4.85813e-06	0.000188186	5.70719e-06	1.05109
2i_Nicotinamide_Niacinamide	Nicotinamide	0.406569	0.0274959	0.304288	0.0303126	0.243782	0.011178	0.748427	0.599607	0.210348	0.0131625	0.188385	0.0149424	0.121748	0.00876028	0.895585	0.578794	0.285244	0.0391488	0.0841939	0.00685691	0.0614454	0.00545831	0.295164	0.215414	0.737432	0.366948	0.0315202	0.277929	0.0390289	0.27707	0.0186755	0.757409	0.755066	0.23005	0.0305404	0.142477	0.0126444	0.103046	0.0144098	0.619332	0.447928	0.277811	0.0227504	0.0840218	0.00726629	0.061471	0.00845191	0.302442
2i_Nicotinic Acid_Isonicotinic acid	Isonicotinic ac	0.0373516	0.00698113	0.0299975	0.00270796	0.0250064	0.00354861	0.80311	0.669487	0.0316883	0.00492277	0.0174547	0.00148921	0.016373	0.00141438	0.550825	0.51669	0.108818	0.020214	0.0316393	0.00377991	0.0261768	0.00308496	0.290756	0.240556	0.291205	0.0418179	0.00419096	0.0464235	0.00531262	0.0402841	0.00818191	1.11014	0.963323	0.0327395	0.00464236	0.0217657	0.00520712	0.029378	0.00212177	0.664814	0.897325	0.0402769	0.00720324	0.0215667	0.00234985	0.0196602	0.00351889	0.535462
2i_Peonidin-3-o-beta-d-glucopyranoside_Peonidin-3-O-beta-galactopyranoside	Peonidin 1	0.236619	0.0235708	0.24426	0.0116328	0.182535	0.0317547	1.03229	0.77143	0.143651	0.00293049	0.131397	0.00616631	0.102424	0.00628013	0.914691	0.713004	0.131171	0.00982319	0.11588	0.00654778	0.100479	0.00593381	0.883426	0.76601	1.09514	0.999995	0.486793	0.948664	0.163729	1.37056	0.379034	0.948668	1.37057	0.175959	0.0130261	0.144941	0.00566377	0.152421	0.00867729	0.823715	0.866228	0.147073	0.00871743	0.130099	0.0067195	0.11391	0.00154803	0.884586
2i_Quercetin-3-Arabinoside_Quercetin-3-D-xyloside	Quercetin 1	0.00466136	0.00127549	0.00389594	0.00115614	0.00593179	0.00238032	0.835794	1.27255	0.00313237	0.00109918	0.00221798	0.000896337	0.0025712	0.000863712	0.708084	0.820847	0.00229293	0.000511462	0.00152224	0.000589095	0.00206735	0.000985801	0.663883	0.90162	1.3661	0.00185839	0.000603574	0.00118175	0.000495752	0.00196533	0.000477712	0.635902	1.05755	0.00105797	0.000613066	0.00164894	0.000155646	7.66581e-05	2.45395e-06	1.55858	0.0724574	0.00106388	0.000455929	0.000322079	0.000249616	0.00239686	0.000829259	0.30274
2i_Quercetin-3-Rhamnoside_Quercetin-3-O-alpha-L-rhamnopyranoside	Quercetin 2	0.0236777	0.0234929	0.000178565	3.13725e-06	0.000178474	1.81649e-06	0.00754148	0.00753761	0.000166092	1.84006e-06	0.000180744	3.84225e-06	0.000171536	4.2165e-06	1.08821	1.03278	0.000176991	3.1684e-06	0.000177873	3.11471e-06	0.000168619	2.07525e-06	1.00498	0.952698	0.938423	0.000166159	2.50304e-06	0.000173693	5.16597e-06	0.000165525	3.9041e-06	1.04534	0.996182	0.000172509	2.73452e-06	0.000179158	3.49485e-06	0.00017297	6.4489e-06	1.03854	1.00267	0.000176789	4.60759e-06	0.000183939	4.46375e-06	0.000173574	2.64086e-06	1.04045
2i_Quercitrin_Quercetin-7-O-rhamnoside	Quercitrin 3	0.0307041	0.0267935	0.00397636	0.000831659	0.00367583	0.0011024	0.129506	0.119718	0.00324995	0.000433214	0.0034506	0.00113163	0.00385788	0.000690829	1.06174	1.18706	0.00150003	0.000370723	0.00210427	0.000369643	0.00402736	0.00175487	1.40282	2.68485	2.16659	0.00242402	0.000366259	0.00235736	0.00022833	0.00330557	0.000759887	0.972499	1.36367	0.00310424	0.000457508	0.00247357	0.000499771	0.0021609	0.000816342	0.796836	0.696113	0.00306309	0.000520174	0.00200253	0.000289613	0.00200262	0.000638202	0.653762
2i_Rutin _Quercetin-3-O-b-glucopyranosyl-7-O-a-rhamnopyranoside	2i_Rutin _Quercetin-3-O-b-glucopyranosyl-7-O-a-rhamnopyranoside	0.000191772	2.14218e-06	0.000189319	4.45904e-06	0.00125184	0.000645626	0.987207	6.52773	0.000181073	5.33716e-06	0.000193131	7.23563e-06	0.000188721	1.862e-06	1.06659	1.04224	0.000195883	4.30879e-06	0.000189692	7.65694e-06	0.000190381	2.04927e-06	0.968396	0.971915	0.924394	0.00224442	0.00144058	0.00145162	0.000794475	0.000903738	0.000726048	0.64677	0.40266	0.000184358	2.18375e-06	0.000187444	2.19169e-06	0.000188407	4.96436e-06	1.01674	1.02197	0.000190788	8.02409e-06	0.000200535	4.85813e-06	0.000188186	5.70719e-06	1.05109
2i_Syringetin-3-O-glucoside_Syringetin-3-O-galactoside	Syringetin	0.00394897	0.00104865	0.00472005	0.000941192	0.00371458	0.00102847	1.19526	0.940647	0.0018317	0.000498496	0.00093451	0.000348211	0.000336571	0.00025973	0.510187	0.183748	0.00174631	0.000954338	0.00118604	0.000302487	0.00135741	0.000799987	0.679172	0.777305	1.0489	0.00270271	0.000727246	0.00785876	0.00246095	0.0034762	0.000989334	2.90774	1.28619	0.00168656	0.000448439	0.000494344	0.000420234	0.00126484	0.000777868	0.293108	0.749955	0.00259282	0.000801427	0.000625004	0.000343256	0.000738995	0.000427725	0.241051
2i_Theophylline,anhydrous_1,7-Dimethylxanthine	2i_Theophylline,anhydrous_1,7-Dimethylxanthine	0.00958775	0.00183282	0.00643378	0.00132375	0.00331278	0.00139813	0.671041	0.345522	0.00858753	0.000620856	0.00825175	0.00127235	0.00657079	0.00125678	0.960899	0.765156	0.00487895	0.0020107	0.00592661	0.00158168	0.00499921	0.00159034	1.21473	1.02465	1.76012	0.00748791	0.000894668	0.00744555	0.00189603	0.00324475	0.00132612	0.994342	0.433332	0.00811982	0.0011811	0.00275038	0.00178869	0.00665936	0.00107974	0.338724	0.820137	0.0133556	0.00221126	0.00386024	0.00206546	0.00577642	0.00111323	0.289035
2-Isopropylmalic acid	Isopropylmalic ac	0.141605	0.0223796	0.151317	0.019497	0.120162	0.0149619	1.06859	0.848574	0.134852	0.0293896	0.133682	0.0118348	0.1649	0.00785136	0.991325	1.22283	0.0763546	0.013348	0.0814238	0.00845685	0.108387	0.0129953	1.06639	1.41952	1.76613	0.154375	0.0178283	0.0768919	0.021606	0.16038	0.0370577	0.498084	1.0389	0.0674214	0.0093678	0.0630892	0.00683847	0.1664	0.0282678	0.935744	2.46806	0.0889727	0.0118688	0.0701786	0.00936939	0.121912	0.00916718	0.788765
3-(2-Aminoethyl)indole Hydrochloride	Indole	0.00245324	0.00103231	0.00149007	0.000686067	0.00451459	0.000933668	0.607391	1.84026	0.0019837	0.00189392	0.00187498	0.000575053	0.00164813	0.000436104	0.945196	0.83084	0.00181222	0.000589956	0.00160336	0.000721628	0.00141298	0.00058582	0.88475	0.779695	1.09463	0.000500532	0.000419991	0.000745074	0.000668495	0.00782203	0.00333611	1.48856	15.6274	0.00441985	0.00113075	0.00613474	0.000650441	0.0101652	0.00309389	1.388	2.2999	0.00255496	0.000291808	0.00258954	0.000723807	0.00273697	0.000442392	1.01354
3,4-Dihydroxybenzoic acid	Dihydroxybenzoic ac 2	0.0596386	0.00793948	0.0908498	0.0228352	0.0664591	0.0133606	1.52334	1.11436	0.0525082	0.0147425	0.0826938	0.0186274	0.0554015	0.0107836	1.57487	1.0551	0.0607148	0.0159889	0.0731809	0.0149159	0.0498815	0.0074097	1.20532	0.821571	0.864834	0.07759	0.0195402	0.0810782	0.016548	0.103526	0.0160135	1.04496	1.33427	0.0675915	0.0134369	0.0604627	0.00893117	0.0508162	0.0069399	0.894531	0.751814	0.065732	0.00749404	0.0523819	0.00576801	0.0542654	0.0187135	0.796901
3,4-Dihydroxy-L-phenylalanine	Dihydroxy-L-phenylalanine	0.113235	0.0153398	0.162769	0.0156805	0.158062	0.0258862	1.43745	1.39587	0.0320137	0.00317534	0.0475222	0.00334711	0.0274131	0.00547585	1.48443	0.856294	0.0949662	0.013132	0.124909	0.00618313	0.102967	0.00733541	1.3153	1.08425	0.337106	0.195845	0.0204299	0.272759	0.0393088	0.246214	0.0364377	1.39273	1.25719	0.0440343	0.00973439	0.051464	0.00380277	0.0348784	0.00616086	1.16873	0.792073	0.116383	0.00443807	0.110134	0.0077188	0.0793766	0.00878843	0.946306
3,4-Dimethoxycinnamic acid	Dimethoxycinnamic ac 1	0.0131961	0.00223059	0.0099464	0.00176699	0.00676496	0.00176611	0.753735	0.512647	0.00663992	0.00163879	0.00763468	0.00149953	0.00551088	0.00221013	1.14981	0.829962	0.00685853	0.00169236	0.00396065	0.000630858	0.00500612	0.000594725	0.577478	0.729911	0.968126	0.00427481	0.000342543	0.00890496	0.0026355	0.0105209	0.00314968	2.08312	2.46113	0.00965921	0.0009596	0.00654359	0.00228174	0.00597761	0.00195469	0.677445	0.61885	0.00767862	0.00258343	0.00517457	0.00114244	0.00471418	0.000592005	0.673893
3,5-Dibromo-L-tyrosine	Dibromo-L-tyrosine	0.00374409	0.000548017	0.00313143	0.00119216	0.00324087	0.000628352	0.836366	0.865598	0.00309446	0.000662371	0.00186152	0.00114204	0.00233778	0.00124944	0.601565	0.755472	0.00228203	0.000338886	0.00175156	0.00049643	0.00179162	0.000389393	0.767544	0.785101	1.35602	0.003034	0.000584878	0.00156247	0.000445533	0.00289274	0.000876589	0.514986	0.95344	0.00244254	0.000282643	0.00201485	0.000243965	0.00373475	0.000911234	0.824902	1.52905	0.00274955	0.000404396	0.0024191	0.000803828	0.000798899	0.000327081	0.879815
3,5-Dimethoxycinnamic acid (predominantly trans)	Dimethoxycinnamic ac 2	0.0033178	0.000592435	0.00283824	0.000313299	0.00217593	0.000357704	0.855457	0.655837	0.00271143	0.000455486	0.00164653	0.000433643	0.00262262	0.00103178	0.607253	0.967244	0.00264158	0.000599642	0.00133401	0.000633688	0.00178483	0.000920156	0.505003	0.675667	1.02644	0.00234153	0.000729533	0.00292375	0.000474082	0.00237046	0.000421097	1.24865	1.01235	0.00351514	0.000595847	0.00180503	0.000422284	0.00256483	0.000564301	0.513502	0.729652	0.00223629	0.000273621	0.00192725	0.00024549	0.00129065	0.000649615	0.861806
3,9-Dihydroxypterocarpan	Dihydroxypterocarpan	0.00490327	0.000772869	0.00522355	0.00118001	0.005922	0.0021433	1.06532	1.20777	0.00318078	0.000605222	0.00293068	0.000431255	0.00286618	0.000539311	0.921372	0.901094	0.00288569	0.000396216	0.0037511	0.000548357	0.00265993	0.000380634	1.2999	0.921766	1.10226	0.00319478	0.000622495	0.00396146	0.000938316	0.00513328	0.0013297	1.23998	1.60677	0.00480129	0.000973135	0.00408112	0.000953389	0.0027255	0.000609091	0.850006	0.567661	0.00767754	0.0034803	0.00260767	0.000471992	0.00233565	0.000600185	0.339649
3-Amino-1,2,4-triazole	Amino-1,2,4-triazole	0.000117815	3.89854e-06	0.000106003	6.96272e-06	9.40068e-05	4.90598e-06	0.899738	0.797919	8.81641e-05	2.80219e-06	7.94636e-05	4.14256e-06	7.37724e-05	2.38881e-06	0.901315	0.836762	8.28575e-05	3.74904e-06	6.5813e-05	2.50335e-06	6.35946e-05	1.34076e-06	0.794291	0.767518	1.06404	8.24038e-05	5.44468e-06	7.8901e-05	5.30854e-06	7.41392e-05	2.32496e-06	0.957492	0.899705	0.000104118	6.35581e-06	7.47103e-05	1.30422e-06	7.64094e-05	3.19576e-06	0.717551	0.733871	8.76644e-05	1.17295e-05	7.19136e-05	2.25154e-06	6.98519e-05	2.56919e-06	0.820328
3-Cyanopyridine	Cyanopyridine	0.0286035	0.00407554	0.0303722	0.00403633	0.0244909	0.00321517	1.06183	0.856218	0.0250675	0.00407371	0.0216793	0.0020421	0.0208484	0.00378735	0.864837	0.831691	0.0259413	0.00485957	0.0224494	0.00295765	0.0266039	0.000967747	0.865393	1.02554	0.966317	0.0233884	0.00252959	0.0229389	0.00319632	0.01642	0.00151216	0.980781	0.70206	0.0294175	0.00553861	0.0206519	0.00308285	0.0186111	0.0019993	0.702028	0.632656	0.0277615	0.00385937	0.0172235	0.00377385	0.0214274	0.00349227	0.620407
3-Guanidinopropionic acid	Guanidinopropionic ac	0.0485553	0.00530158	0.0419076	0.00626979	0.0200425	0.00274463	0.863091	0.412777	0.0302082	0.00601531	0.0183783	0.00262896	0.018228	0.00464822	0.608388	0.603415	0.111911	0.0250557	0.0204834	0.0041419	0.016001	0.00191221	0.183032	0.142979	0.269929	0.0325024	0.0046108	0.0349128	0.0054666	0.0377235	0.00373442	1.07416	1.16064	0.0234181	0.00731559	0.02363	0.0025326	0.0173202	0.00282677	1.00905	0.739606	0.0394743	0.0134507	0.0165562	0.00235626	0.0178204	0.00132785	0.419417
3-hydroxy-3-methylbutanoic acid	Methylbutanoic ac	0.000183741	2.57608e-06	0.000172494	3.83714e-06	0.00128416	0.00110587	0.938792	6.98898	0.000177646	2.29517e-06	0.000851929	0.000675398	0.000828622	0.000652293	4.79565	4.66445	0.000181575	3.94774e-06	0.00018042	2.70484e-06	0.000177292	4.01224e-06	0.993641	0.976414	0.978363	0.000821858	0.000645479	0.000700765	0.000525369	0.00205416	0.00116622	0.852659	2.4994	0.000768466	0.000590164	0.000174404	4.62317e-06	0.000176838	6.8597e-06	0.22695	0.230118	0.000182653	2.58678e-06	0.000185749	5.03078e-06	0.000168834	5.74362e-06	1.01695
3-Hydroxy-3-methylglutarate	Methylglutarate	0.0189534	0.0115379	0.000172494	3.83714e-06	0.000176408	3.9329e-06	0.00910099	0.00930746	0.000177646	2.29517e-06	0.00549363	0.00225799	0.00174371	0.00156861	30.9246	9.81565	0.0213646	0.0129259	0.00853213	0.00573058	0.00991812	0.00598456	0.399358	0.464231	0.00831497	0.0415943	0.010195	0.00800843	0.00782913	0.0133704	0.00810022	0.192537	0.321447	0.00312568	0.00185124	0.00354974	0.00207215	0.00384992	0.00367203	1.13567	1.2317	0.000182653	2.58678e-06	0.0139719	0.00900481	0.016467	0.00389398	76.4941
3-Hydroxyanthranilic acid	Hydroxyanthranilic ac	0.0196426	0.00401828	0.0160116	0.00394325	0.0188008	0.000951773	0.815146	0.957146	0.0106058	0.00103217	0.00883382	0.00203435	0.00969971	0.00285686	0.832921	0.914564	0.00762029	0.00186938	0.00725966	0.000525598	0.00965121	0.00235952	0.952675	1.26651	1.39179	0.011654	0.00162022	0.0104105	0.00146448	0.0127318	0.00193035	0.893303	1.09248	0.0162686	0.00178673	0.00837206	0.00180114	0.0143902	0.00244942	0.514616	0.884543	0.0123215	0.00283306	0.0112974	0.0023648	0.0105671	0.00111424	0.916885
3-Hydroxymandelic acid	Hydroxymandelic ac	0.00570277	0.00112469	0.00581378	0.0008018	0.00787625	0.00146592	1.01947	1.38113	0.00379683	0.00109091	0.00500356	0.000645411	0.00447653	0.00123512	1.31783	1.17902	0.00594924	0.00183504	0.00908152	0.00203624	0.00550823	0.00273205	1.5265	0.925872	0.638205	0.0089798	0.00243547	0.00768932	0.000959033	0.00482039	0.000616963	0.85629	0.536803	0.00473464	0.00116112	0.00656782	0.00197764	0.00800506	0.00176803	1.38718	1.69074	0.00868863	0.00116508	0.00613413	0.000950553	0.00876739	0.00212317	0.705995
3-Hydroxypyridine	Hydroxypyridine 2	0.00736181	0.00207916	0.00946208	0.00125403	0.00646924	0.00118084	1.28529	0.878757	0.00438296	0.00111059	0.00580026	0.00159717	0.00592681	0.00104259	1.32337	1.35224	0.00636845	0.00060122	0.00403161	0.000541069	0.00483921	0.000961832	0.63306	0.759873	0.68823	0.00768943	0.000885018	0.00638121	0.000290264	0.00553078	0.00101688	0.829868	0.71927	0.00658227	0.000950652	0.00709277	0.00213654	0.00542323	0.00136617	1.07756	0.823915	0.0071788	0.00266807	0.00571998	0.00130763	0.00638254	0.000503021	0.796788
3i_(+)-Catechin hydrate_(+)-Epicatechin	3i_(+)-Catechin hydrate_(+)-Epicatechin	0.00261536	0.00064665	0.00397142	0.000331558	0.00427304	0.000598475	1.5185	1.63383	0.0020865	0.000423882	0.00125718	0.000503819	0.00238012	0.00093356	0.602532	1.14072	0.00146311	0.000671957	0.00190803	0.000227581	0.00196666	0.000806213	1.30409	1.34416	1.42607	0.00265805	0.000484864	0.0038281	0.00134999	0.00210623	0.000365663	1.44019	0.792397	0.00440362	0.00125568	0.00174708	0.000495118	0.00173276	0.000523183	0.396737	0.393485	0.00152786	0.000373463	0.00227293	0.00123926	0.00174144	0.000675011	1.48765
3i_Ethylmalonic acid_Glutaric acid_Methylsuccinic acid	3i_Ethylmalonic acid_Glutaric acid_Methylsuccinic acid	0.000183741	2.57608e-06	0.000172494	3.83714e-06	0.000176408	3.9329e-06	0.938792	0.96009	0.00830203	0.00812424	0.000177862	2.76774e-06	0.0103267	0.0101478	0.0214239	1.24387	0.000181575	3.94774e-06	0.00018042	2.70484e-06	0.000177292	4.01224e-06	0.993641	0.976414	45.7223	0.000176379	2.29681e-06	0.000178712	4.78644e-06	0.000172401	5.27548e-06	1.01323	0.977449	0.0158396	0.0104833	0.000174404	4.62317e-06	0.00631928	0.00613997	0.0110106	0.398954	0.000182653	2.58678e-06	0.000185749	5.03078e-06	0.000168834	5.74362e-06	1.01695
3i_Glycolaldehyde dimer,mixture of stereoisomers_D-Erythrose_D(-)-Threose	3i_Glycolaldehyde dimer,mixture of stereoisomers_D-Erythrose_D(-)-Threose	0.0904836	0.0255832	0.0628767	0.0148952	0.0506593	0.0129858	0.694896	0.559872	0.0614889	0.0213596	0.0502795	0.0193892	0.0432402	0.0143473	0.817701	0.70322	0.0619569	0.0196848	0.0596328	0.0119824	0.0491456	0.0122355	0.962488	0.793222	0.992446	0.0675992	0.0120189	0.0858938	0.0147447	0.0458421	0.00975095	1.27063	0.678145	0.0671534	0.0152223	0.0345855	0.0162756	0.0474012	0.0101464	0.515022	0.705865	0.0586274	0.0236812	0.0547409	0.0168053	0.0437059	0.011944	0.933709
3i_Isorhamnetin-3-O-rutinoside_Isorhamnetin-3-Glucoside-6''-Rhamnoside_Isorhamnetin-3-Galactoside-6''-Rhamnoside	3i_Isorhamnetin-3-O-rutinoside_Isorhamnetin-3-Glucoside-6''-Rhamnoside_Isorhamnetin-3-Galactoside-6''-Rhamnoside	0.00167805	0.000710135	0.00108243	0.000604067	0.00211143	0.000706423	0.645049	1.25826	0.000979025	0.000563807	8.04896e-05	3.85534e-06	0.000351457	0.000275634	0.082214	0.358986	0.000753417	0.000413416	7.03467e-05	2.66828e-06	0.000753663	0.000455977	0.0933703	1.00033	1.29945	0.00775806	0.00320859	0.00981187	0.00222638	0.0108133	0.00231744	1.26473	1.39381	0.000552782	0.000448034	0.000970944	0.000412256	0.000345467	0.000268016	1.75647	0.624961	0.000503652	0.000411969	0.00150717	0.000407734	0.000487881	0.000256605	2.99249
3i_L-2-Aminobutyric acid_N,N-Dimethylglycine hydrochloride_N-Methyl-DL-Alanine	3i_L-2-Aminobutyric acid_N,N-Dimethylglycine hydrochloride_N-Methyl-DL-Alanine	8.07211	0.857612	8.88543	1.59378	7.67685	0.47192	1.10076	0.951034	10.6637	0.311389	6.81464	1.33629	3.80275	0.39529	0.639051	0.356607	8.24017	1.02878	3.61651	0.5818	4.8046	0.376685	0.438887	0.58307	1.29411	10.0672	0.629543	6.25881	1.07119	8.12027	0.940532	0.621702	0.806605	11.7631	1.18868	6.7951	0.193068	5.52432	0.405448	0.577663	0.469631	7.07435	1.00709	4.39209	0.938953	5.52255	0.759308	0.620847
3i_L-Iditol_D-Sorbitol_D-(-)-Mannitol	3i_L-Iditol_D-Sorbitol_D-(-)-Mannitol	0.0260583	0.00606548	0.0413629	0.0131844	0.0390703	0.00639665	1.58732	1.49934	0.014284	0.00363802	0.00664115	0.0021206	0.0103751	0.00291211	0.464937	0.726347	0.0179404	0.00349553	0.0186542	0.00954565	0.016768	0.00246548	1.03979	0.934647	0.796189	0.0107392	0.00152744	0.0186137	0.00376443	0.0216022	0.00390591	1.73326	2.01153	0.0106123	0.003055	0.00803369	0.0025459	0.00794652	0.00222857	0.757018	0.748804	0.0117227	0.00327494	0.0135545	0.00175969	0.00571705	0.000913188	1.15626
3i_L-Threonine_alpha-Methyl-DL-serine_L-Homoserine	3i_L-Threonine_alpha-Methyl-DL-serine_L-Homoserine	1.38422	0.0650911	1.16359	0.143881	1.41522	0.112665	0.84061	1.02239	1.52455	0.184422	1.02203	0.0569983	1.13161	0.154322	0.670378	0.742255	1.09755	0.141233	0.675723	0.0227582	0.823221	0.0866412	0.615663	0.750051	1.38905	0.919487	0.137987	0.79675	0.124223	0.791915	0.10015	0.866515	0.861257	1.40592	0.306525	0.931549	0.0829964	0.853304	0.100076	0.662591	0.606937	0.946382	0.376143	0.681965	0.0768463	0.538502	0.0607468	0.720602
3i_rac-Glycerol 3-phosphoate disodium salt hexahydrate_Disodium Glycerophoshate 5.5-Hydrate_L-Glycerol-2-phosphate Disodium Salt n-Hydrate	3i_rac-Glycerol 3-phosphoate disodium salt hexahydrate_Disodium Glycerophoshate 5.5-Hydrate_L-Glycerol-2-phosphate Disodium Salt n-Hydrate	0.141441	0.0128714	0.146822	0.0222218	0.142435	0.0218962	1.03805	1.00703	0.0918944	0.00475833	0.0610931	0.00387261	0.0585979	0.00428568	0.664819	0.637666	0.173509	0.0130306	0.072347	0.00704872	0.0462455	0.00896184	0.416964	0.266531	0.529623	0.190208	0.0138	0.150993	0.0187531	0.12556	0.00596055	0.793832	0.660121	0.0988916	0.0103475	0.0553255	0.00940395	0.0408732	0.00932413	0.559456	0.413314	0.0558702	0.00929006	0.0243158	0.00204946	0.0148726	0.00238188	0.43522
3i_Sodium pantothenate_D-Pantothenic acid hemicalcium salt_Calcium (+)-pantothenate	3i_Sodium pantothenate_D-Pantothenic acid hemicalcium salt_Calcium (+)-pantothenate	0.0691808	0.00834115	0.0993776	0.0154859	0.102942	0.0172357	1.43649	1.48802	0.0417611	0.00459838	0.0266768	0.00393681	0.0287837	0.00620249	0.638796	0.689245	0.0495265	0.00757115	0.0380243	0.00496151	0.0368518	0.00541834	0.767757	0.744082	0.843208	0.0612758	0.00652636	0.0641251	0.00614334	0.0780858	0.00306638	1.0465	1.27433	0.057342	0.00854869	0.0441854	0.00653125	0.0447151	0.0048003	0.770559	0.779796	0.0964155	0.00631649	0.0584142	0.0104596	0.0837969	0.0130514	0.605859
3-Indoleacetic acid	Indoleacetic ac	0.0806456	0.0300718	0.0606531	0.00692527	0.0449186	0.00417441	0.752094	0.556988	0.0522654	0.0128834	0.0578755	0.0101463	0.0498336	0.00844434	1.10734	0.953471	0.0625892	0.0120183	0.0430425	0.00729563	0.0417229	0.0118583	0.687699	0.666616	0.835055	0.033345	0.00274787	0.0451857	0.00614805	0.0489584	0.00641947	1.3551	1.46824	0.0811762	0.0123729	0.0525938	0.00747219	0.036471	0.0038316	0.647897	0.449282	0.0473545	0.00984312	0.055045	0.00783948	0.0414168	0.00825691	1.1624
3-Indoxylsulfate potassium salt	Indoxylsulfate	0.00208788	0.000789284	0.000189319	4.45904e-06	0.000769833	0.000576027	0.0906752	0.368715	0.000181073	5.33716e-06	0.000193131	7.23563e-06	0.000188721	1.862e-06	1.06659	1.04224	0.000195883	4.30879e-06	0.000189692	7.65694e-06	0.000190381	2.04927e-06	0.968396	0.971915	0.924394	0.000181073	5.13595e-06	0.000191161	3.8553e-06	0.000173502	5.89691e-06	1.05571	0.958185	0.000184358	2.18375e-06	0.000884387	0.000697691	0.000929314	0.000744698	4.79713	5.04082	0.000190788	8.02409e-06	0.000200535	4.85813e-06	0.000188186	5.70719e-06	1.05109
3'-Methoxydaidzein	Methoxydaidzein	0.00068717	0.000503437	0.000834362	0.000655957	0.00202292	0.00113498	1.2142	2.94385	0.0110284	0.00197136	0.00571075	0.00242074	0.000171536	4.2165e-06	0.517823	0.0155541	0.314456	0.0926103	0.183714	0.0223032	0.156825	0.0203872	0.584227	0.498716	0.0350712	0.00231977	0.000890341	0.00259244	0.00101325	0.00597983	0.00356461	1.11754	2.57777	0.0193646	0.0117328	0.00337614	0.00197448	0.00702913	0.00282362	0.174346	0.362989	0.0419088	0.0121097	0.0120172	0.000684975	0.013151	0.00151266	0.286747
3-Methyl-2-oxobutyric acid sodium salt	Oxobutyric ac	0.110808	0.0143319	0.104956	0.0228866	0.12858	0.0427557	0.94719	1.16039	0.0915038	0.0177774	0.0818631	0.0136401	0.0669651	0.00907057	0.894642	0.731828	0.0940865	0.0232449	0.0721975	0.0118124	0.0677577	0.0147738	0.767352	0.720164	0.97255	0.116593	0.0291106	0.0795061	0.00858782	0.0971645	0.0242928	0.681912	0.833366	0.103309	0.0196803	0.0733906	0.0140838	0.091956	0.0416523	0.710396	0.890103	0.0659857	0.0094017	0.0622899	0.00539199	0.0812829	0.023762	0.943991
3-Methyladenine	Methyladenine	0.0160145	0.001364	0.047504	0.00611866	0.0456939	0.00557886	2.96632	2.85329	0.00488728	0.000478965	0.0085702	0.002024	0.0100646	0.00211693	1.75358	2.05935	0.00234748	0.00104671	0.0042867	0.000585871	0.00549826	0.00120895	1.82609	2.3422	2.08193	0.0239591	0.00332447	0.0370926	0.00489597	0.0370378	0.00216573	1.54816	1.54587	0.017064	0.00373065	0.0199813	0.00257189	0.0178952	0.00211735	1.17096	1.04871	0.00318957	0.000710683	0.00290178	0.000824022	0.00470675	0.00155629	0.909773
3-Methyl-L-histidine	Methyl-L-histidine	0.146921	0.013053	0.142539	0.0316319	0.111137	0.0202665	0.970178	0.756441	0.0994721	0.0183208	0.0717852	0.00876034	0.0828912	0.0177685	0.721662	0.833311	0.0634984	0.0106859	0.052597	0.00603927	0.0579302	0.00496376	0.82832	0.91231	1.56653	0.0659771	0.00411817	0.076005	0.0124566	0.0923966	0.00893415	1.15199	1.40043	0.0546935	0.0150275	0.0475096	0.00904879	0.0431713	0.00957753	0.868651	0.789331	0.0451023	0.00696004	0.0426005	0.0075254	0.0441811	0.0133504	0.944531
3-Methylxanthine	Methylxanthine	0.00514978	0.00139551	0.00494886	0.000953815	0.00376193	0.000407409	0.960985	0.730502	0.00253363	0.000303579	0.00304378	0.000505597	0.00235168	0.000302714	1.20135	0.928184	0.00329065	0.000544114	0.00258497	0.000239879	0.00254947	0.000616882	0.785549	0.774761	0.769949	0.00358951	0.000852337	0.00229183	0.000227547	0.00327369	0.00080938	0.638479	0.912016	0.00467509	0.0007982	0.00365587	0.00138866	0.0021044	0.00048171	0.78199	0.450132	0.00351741	0.00138789	0.00199352	0.000215639	0.00241302	0.000962014	0.566758
3'-O-Methylorobol	Methylorobol	0.018698	0.00812544	0.0481301	0.0199559	0.0629628	0.0155587	2.57408	3.36736	0.00330604	0.00119726	0.0015882	0.000747014	0.000941777	0.000532937	0.480392	0.284865	0.00506196	0.00124423	0.00811455	0.00231767	0.0035052	0.00104847	1.60304	0.692458	0.653115	0.610671	0.0462906	0.914852	0.123161	0.737729	0.0621136	1.49811	1.20806	0.00246304	0.00123869	0.00365631	0.000446538	0.00342699	0.000715519	1.48447	1.39137	0.00342922	0.00132247	0.00681227	0.00103298	0.00414265	0.000552532	1.98654
3'-Prenyldaidzein	Prenyldaidzein	0.00303075	0.000377097	0.00214205	0.000596345	0.00290967	0.00109573	0.706774	0.96005	0.00171981	0.000497593	0.00148738	0.000386551	0.00285079	0.000702867	0.864847	1.65762	0.00147732	0.000357742	0.00130726	0.000375529	0.00289839	0.000727591	0.884892	1.96193	1.16415	0.0022981	0.000273514	0.00311239	0.000581933	0.00236415	0.000684609	1.35433	1.02874	0.00206418	0.000695684	0.00163704	0.000785006	0.00247689	0.000489776	0.793068	1.19994	0.00269328	0.00071273	0.00131661	0.000357029	0.00138571	0.000211428	0.48885
3-Ureidopropionic acid	Ureidopropionic ac	0.00775932	0.00231071	0.0119815	0.00291764	0.00626941	0.000819436	1.54414	0.807985	0.00998465	0.00476978	0.00524634	0.000895652	0.0213304	0.00755868	0.525441	2.13632	0.00667463	0.000931151	0.00587738	0.00136668	0.0233346	0.0017942	0.880556	3.49602	1.49591	0.006376	0.000768684	0.00823271	0.00113616	0.00474764	0.00084439	1.2912	0.744611	0.00729884	0.000742277	0.00333379	0.000851073	0.00471027	0.000758356	0.456756	0.645345	0.00447735	0.00131147	0.00538203	0.00103353	0.0137913	0.00315405	1.20206
4-Coumaric acid	Coumaric ac	0.000114978	6.51806e-06	0.000106969	5.72546e-06	9.55901e-05	3.8204e-06	0.930338	0.831375	8.86084e-05	3.00449e-06	8.04896e-05	3.85534e-06	7.57317e-05	2.15164e-06	0.908374	0.854678	8.45338e-05	4.25309e-06	7.03467e-05	2.66828e-06	6.5135e-05	1.43638e-06	0.832173	0.77052	1.0482	8.15188e-05	6.39259e-06	7.96892e-05	4.85234e-06	7.7123e-05	2.05515e-06	0.977557	0.946076	0.00010311	4.08277e-06	7.42927e-05	1.80571e-06	7.66581e-05	2.45395e-06	0.720519	0.743459	8.82112e-05	9.79632e-06	7.16666e-05	2.93929e-06	6.8999e-05	2.64216e-06	0.812444
4-deoxyphloridzin	Deoxyphloridzin	0.000184245	2.60299e-06	0.000178565	3.13725e-06	0.000178474	1.81649e-06	0.969172	0.968674	0.000166092	1.84006e-06	0.000180744	3.84225e-06	0.000171536	4.2165e-06	1.08821	1.03278	0.000176991	3.1684e-06	0.000177873	3.11471e-06	0.000168619	2.07525e-06	1.00498	0.952698	0.938423	0.000166159	2.50304e-06	0.000797787	0.000623321	0.00292152	0.00124791	4.80135	17.5827	0.000172509	2.73452e-06	0.000179158	3.49485e-06	0.00017297	6.4489e-06	1.03854	1.00267	0.000176789	4.60759e-06	0.000183939	4.46375e-06	0.000173574	2.64086e-06	1.04045
4-Hydroxy-3-methoxybenzoic acid	Methoxybenzoic ac	0.00727027	0.00185926	0.00409648	0.00136654	0.00364266	0.000603642	0.563457	0.501036	0.0049031	0.000710404	0.00761469	0.00363501	0.003121	0.000741725	1.55304	0.636536	0.00631231	0.00172192	0.00497012	0.00134779	0.0048633	0.00277263	0.78737	0.770448	0.776752	0.00353436	0.000893616	0.00489269	0.00119042	0.00229224	0.000280124	1.38432	0.64856	0.00494758	0.000737355	0.00401439	0.0011597	0.00349533	0.00138314	0.811385	0.706472	0.0080565	0.00395965	0.00481485	0.00198592	0.00453059	0.00084444	0.597636
4-Hydroxy-3-methoxycinnamaldehyde	Methoxycinnamaldehyde	0.421642	0.0355667	0.153374	0.0576969	0.11477	0.0263675	0.363756	0.272199	0.0703179	0.0138762	0.0652957	0.0121311	0.0757462	0.00461777	0.928578	1.0772	0.0600443	0.00791066	0.0669862	0.00497449	0.0849354	0.0272101	1.11561	1.41455	1.1711	0.283642	0.0304255	0.112664	0.0121267	0.0933346	0.0182561	0.397207	0.329058	0.0650048	0.00838274	0.0452344	0.00507927	0.103893	0.0193479	0.695862	1.59823	0.0622771	0.00967451	0.0609727	0.00776134	0.0625134	0.00618022	0.979056
4-Hydroxybenzoate	Hydroxybenzoate	0.0526769	0.00549235	0.0364674	0.00300996	0.0471912	0.0093802	0.692284	0.895861	0.546528	0.106713	0.0642535	0.0130608	0.0318001	0.00387055	0.117567	0.0581856	0.0492396	0.00918903	0.0763264	0.0119504	0.0586523	0.00827474	1.5501	1.19116	11.0994	0.0295762	0.00794191	0.0331265	0.0066328	0.0351235	0.00728454	1.12004	1.18756	0.325697	0.141364	0.125096	0.0242792	0.0495346	0.00630265	0.384087	0.152088	0.186824	0.0881855	0.091587	0.0232211	0.0840879	0.025331	0.490231
4-Hydroxypyridine	Hydroxypyridine 3	0.00605898	0.000940207	0.00568983	0.000986158	0.00655956	0.00113435	0.939073	1.08262	0.00362758	0.000495119	0.00447934	0.000843705	0.00414056	0.000759282	1.2348	1.14141	0.00519709	0.00178451	0.00431648	0.000692937	0.00574166	0.00136925	0.830558	1.10478	0.698002	0.00360284	0.000312306	0.00461157	0.00146887	0.00566348	0.00189966	1.27998	1.57195	0.00397549	8.69777e-05	0.00384282	0.00104408	0.00542549	0.00214117	0.966627	1.36473	0.00814021	0.00245422	0.00413615	0.00057975	0.00346256	0.000564047	0.508113
4i_D-Fructose-6-phosphate disodium salt hydrate _D-Glucose-6-phosphate sodium salt _alpha-D-(+)-mannose-1-phosphate sodium salt hydrate_alpha-D(+)Mannose 1-phosphate bis(cyclohexylammonium) salt	4i_D-Fructose-6-phosphate disodium salt hydrate _D-Glucose-6-phosphate sodium salt _alpha-D-(+)-mannose-1-phosphate sodium salt hydrate_alpha-D(+)Mannose 1-phosphate bis(cyclohexylammonium) salt	0.511479	0.0572665	0.541245	0.0596055	0.460715	0.0637191	1.0582	0.90075	2.216	0.211673	1.2092	0.162791	0.695866	0.0176505	0.54567	0.314019	1.38121	0.162152	0.312025	0.0247573	0.214072	0.0299585	0.225908	0.154989	1.60439	0.38064	0.058377	0.483825	0.0253927	0.239751	0.0495569	1.27108	0.629861	1.35648	0.136991	0.718385	0.053959	0.299708	0.0814794	0.529594	0.220945	0.533109	0.0592336	0.247937	0.0430195	0.153295	0.0242799	0.465077
4i_Kaempferol-3-Rhamnoside-7-Rhamnoside_vitexin-2''-O-rhamnoside_Kaempferol-3,7-O-bis-alpha-L-rhamnoside_Kaempferol-3,7-O-di-rhamnopyranoside	4i_Kaempferol-3-Rhamnoside-7-Rhamnoside_vitexin-2''-O-rhamnoside_Kaempferol-3,7-O-bis-alpha-L-rhamnoside_Kaempferol-3,7-O-di-rhamnopyranoside	0.000191772	2.14218e-06	0.000189319	4.45904e-06	0.000197447	4.35751e-06	0.987207	1.02959	0.000181073	5.33716e-06	0.000193131	7.23563e-06	0.000188721	1.862e-06	1.06659	1.04224	0.000195883	4.30879e-06	0.000189692	7.65694e-06	0.000190381	2.04927e-06	0.968396	0.971915	0.924394	0.000181073	5.13595e-06	0.000191161	3.8553e-06	0.000173502	5.89691e-06	1.05571	0.958185	0.000184358	2.18375e-06	0.000187444	2.19169e-06	0.000188407	4.96436e-06	1.01674	1.02197	0.00100047	0.000817294	0.000200535	4.85813e-06	0.000188186	5.70719e-06	0.200441
4i_L(+)-Arginine HCl_N-alpha-Acetyl-L-ornithine_L-Citrulline	4i_L(+)-Arginine HCl_N-alpha-Acetyl-L-ornithine_L-Citrulline	1.53026	0.195173	1.2608	0.0816284	1.34097	0.104858	0.823913	0.876299	9.04302	2.70148	18.1375	6.33698	30.4039	11.3984	2.00569	3.36213	3.2264	0.784427	0.815754	0.0544105	1.27884	0.12545	0.252837	0.396366	2.80282	1.16516	0.0841365	1.44008	0.0441647	1.57293	0.131863	1.23595	1.34997	1.96877	0.637407	0.777817	0.0602011	0.549044	0.0668513	0.395077	0.278876	2.00451	1.22702	0.782511	0.153539	0.873661	0.129755	0.390375
4-Methoxycinnamic acid	Methoxycinnamic ac	0.177181	0.0170144	0.0632506	0.00649973	0.0321802	0.00560309	0.356982	0.181623	0.00605561	0.00280739	0.0045392	0.000602243	0.00995754	0.00150504	0.749585	1.64435	0.00545569	0.00110686	0.00792572	0.00128953	0.00466682	0.000716034	1.45274	0.855404	1.10996	0.091541	0.00727366	0.031594	0.00935043	0.0119138	0.00137247	0.345135	0.130148	0.00705558	0.00127906	0.00429318	0.0010369	0.00667262	0.000723982	0.60848	0.945722	0.00649725	0.00108994	0.00523496	0.00156977	0.00486477	0.00115339	0.805719
4-Methyl-5-thiazoleethanol	Thiazoleethanol	0.000122947	6.47099e-06	0.000121961	1.02301e-05	0.000100931	4.45172e-06	0.99198	0.820931	9.42749e-05	2.7552e-06	8.62236e-05	4.183e-06	8.06589e-05	1.73199e-06	0.914597	0.855571	8.79196e-05	3.87964e-06	7.22243e-05	2.26503e-06	7.06795e-05	9.08994e-07	0.821482	0.803911	1.07229	8.83267e-05	6.94348e-06	0.000564877	0.000476785	8.15242e-05	3.53151e-06	6.39531	0.922985	0.000479004	0.000365864	8.04435e-05	2.24168e-06	8.16865e-05	3.16602e-06	0.167939	0.170534	9.11494e-05	8.35747e-06	7.64193e-05	3.21501e-06	7.34003e-05	2.74887e-06	0.838396
4-Methylumbelliferyl acetate	Methylumbelliferyl acetate	0.000116352	3.65158e-06	0.000101923	4.86005e-06	9.46958e-05	3.4543e-06	0.875985	0.813874	8.47106e-05	2.24873e-06	8.08344e-05	3.96346e-06	7.50828e-05	1.87605e-06	0.954241	0.886344	7.9473e-05	4.33563e-06	6.73927e-05	2.67516e-06	6.53147e-05	2.55518e-06	0.847995	0.821847	1.0659	7.90252e-05	4.63568e-06	7.90736e-05	4.39522e-06	7.32746e-05	2.13304e-06	1.00061	0.927231	0.000101232	3.97313e-06	7.54508e-05	2.28563e-06	7.42903e-05	3.04101e-06	0.745326	0.733862	8.68307e-05	1.12298e-05	7.18757e-05	2.66174e-06	6.77864e-05	2.1976e-06	0.827769
4-Nitrophenol	Nitrophenol	0.0212393	0.0036241	0.0329324	0.00387819	0.0279891	0.000733329	1.55054	1.31779	0.0237312	0.00281312	0.0316055	0.00240088	0.0268267	0.0025539	1.33181	1.13044	0.0342302	0.00675921	0.0248848	0.00401496	0.0241893	0.00370163	0.726984	0.706667	0.693282	0.029909	0.00739405	0.0280086	0.00395182	0.0258731	0.00440918	0.936463	0.865062	0.0315122	0.00544048	0.0304797	0.00505817	0.029964	0.00447122	0.967233	0.950867	0.0273582	0.00394835	0.0338815	0.00441386	0.0298274	0.00263389	1.23844
4-Pyridoxate	Pyridoxate	0.000122947	6.47099e-06	0.000121961	1.02301e-05	0.000100931	4.45172e-06	0.99198	0.820931	9.42749e-05	2.7552e-06	8.62236e-05	4.183e-06	8.06589e-05	1.73199e-06	0.914597	0.855571	8.79196e-05	3.87964e-06	7.22243e-05	2.26503e-06	7.06795e-05	9.08994e-07	0.821482	0.803911	1.07229	8.83267e-05	6.94348e-06	8.49788e-05	4.23384e-06	8.15242e-05	3.53151e-06	0.962097	0.922985	0.000110647	3.38486e-06	8.04435e-05	2.24168e-06	8.16865e-05	3.16602e-06	0.727031	0.738265	9.11494e-05	8.35747e-06	7.64193e-05	3.21501e-06	7.34003e-05	2.74887e-06	0.838396
5-Aminovaleric acid	Aminovaleric ac	1.84246	0.0704474	1.91496	0.269881	5.6199	0.387019	1.03935	3.05021	2.14553	0.25356	1.19896	0.122167	1.80415	0.695774	0.558818	0.840889	2.96231	0.490992	1.48216	0.101409	1.88736	0.218782	0.500339	0.637122	0.724275	1.282	0.042929	2.73639	0.413806	8.81179	1.19522	2.13446	6.87345	1.73378	0.228388	2.84334	0.395164	3.71958	0.531304	1.63996	2.14536	2.19154	0.840663	2.04513	0.410781	1.73881	0.306126	0.933197
5'-Deoxy-5'-Methylthioadenosine	Methylthioadenosine	1.66012	0.185876	1.05016	0.1406	0.917229	0.106931	0.632584	0.552508	1.15574	0.0515394	0.79438	0.0775444	0.557935	0.0440059	0.687332	0.482749	0.572426	0.0640076	0.295296	0.0296493	0.280872	0.0278939	0.515867	0.49067	2.01903	0.827461	0.117734	0.401989	0.0663726	0.610422	0.074518	0.48581	0.737705	1.47471	0.165178	0.779861	0.0239718	0.693271	0.0608238	0.528822	0.470106	0.637464	0.08727	0.267686	0.0473738	0.248166	0.0344552	0.419923
5-Hydroxyindole-3-acetate (5-HIAA)	5-HIAA	0.00512794	0.000664949	0.00844726	0.00146821	0.00906194	0.00191027	1.6473	1.76717	0.00341814	0.000874801	0.00407434	0.000720868	0.00385573	0.000387535	1.19198	1.12802	0.00318964	0.000362108	0.00217507	0.000357169	0.00181647	0.000358559	0.681918	0.56949	1.07164	0.00591395	0.00117185	0.00414784	0.00117184	0.00684701	0.00161383	0.701366	1.15777	0.00690722	0.00196236	0.00301879	0.000858856	0.00243564	0.000332593	0.437048	0.352623	0.00494418	0.000900689	0.00283148	0.000168687	0.00401724	0.000821144	0.57269
5-Methoxysalicylic acid	Methoxysalicylic ac	0.00102408	0.00083922	0.00246842	0.00105967	0.00112598	0.000579123	2.41038	1.09951	0.000166092	1.84006e-06	0.000180744	3.84225e-06	0.000783661	0.000611296	1.08821	4.71823	0.0169421	0.00742739	0.00613015	0.00117797	0.00361702	0.000943202	0.361829	0.213493	0.0098035	0.00266721	0.00123803	0.0163535	0.00635247	0.00491584	0.00151101	6.13132	1.84307	0.00205166	0.00123696	0.000807549	0.000626531	0.000855373	0.000685795	0.393608	0.416918	0.0103206	0.00301234	0.00772617	0.00431948	0.00888569	0.00441793	0.748617
5-Methylcytosine hydrochloride	Methylcytosine	0.00952344	0.0011768	0.0106406	0.00272092	0.0119731	0.00235566	1.11731	1.25722	0.0101569	0.00245087	0.00649553	0.00115329	0.00666818	0.00102457	0.639517	0.656515	0.0108135	0.00190726	0.00699012	0.00109482	0.00706966	0.000996078	0.646426	0.653782	0.939283	0.00744727	0.00130479	0.0101809	0.00157045	0.0133874	0.00293991	1.36706	1.79763	0.00940884	0.00249879	0.00923793	0.00325013	0.00752128	0.00144163	0.981835	0.799385	0.00956282	0.00296691	0.00612444	0.00091351	0.0141821	0.00257	0.640443
6-(gamma,gamma-Dimethylallylamino)purine	Purine 1	0.0196797	0.00741374	0.00350148	0.000593217	0.00449809	0.0018416	0.177924	0.228565	0.00804761	0.00209025	0.00966676	0.0076304	0.019714	0.0100559	1.2012	2.44967	0.00342616	0.000668705	0.00199544	0.000439817	0.00208723	0.00031595	0.582412	0.609203	2.34888	0.00394744	0.00108882	0.00521325	0.00158377	0.00363845	0.00116425	1.32067	0.921725	0.00260736	0.000675393	0.0037079	0.000697993	0.00302428	0.000399211	1.42209	1.1599	0.00444486	0.00126369	0.00371604	0.00159384	0.0026415	0.000360471	0.83603
6,7-Dihydroxycoumarin	Dihydroxycoumarin	0.00687293	0.00122478	0.0104218	0.00322599	0.00619571	0.000664973	1.51635	0.901466	0.0051696	0.0011934	0.00803718	0.00120947	0.00416032	0.000869777	1.5547	0.804767	0.00519952	0.0013616	0.00599702	0.00108266	0.00450387	0.00115714	1.15338	0.86621	0.994246	0.00783728	0.000904926	0.00601281	0.00100624	0.00897769	0.00213725	0.767207	1.14551	0.0060679	0.00137683	0.007315	0.00218406	0.0065206	0.00166839	1.20552	1.07461	0.00446331	0.000831599	0.00367864	0.00157711	0.0045801	0.0017569	0.824194
6-Aminohexanoic acid	Aminohexanoic ac	0.53153	0.0223384	0.904507	0.156614	3.19313	0.187671	1.7017	6.00743	0.575006	0.0632752	0.455354	0.0714275	0.957092	0.414673	0.791912	1.66449	0.787776	0.109296	0.696446	0.0423497	0.972178	0.108183	0.884066	1.23408	0.72991	0.563015	0.0561001	1.16274	0.166473	3.48676	0.455823	2.0652	6.19301	0.59469	0.0567601	1.89711	0.251294	2.07316	0.198206	3.19008	3.48613	1.06638	0.466255	1.33976	0.22996	1.03873	0.13187	1.25636
6-Hydroxydaidzein	Hydroxydaidzein 2	0.0341146	0.00141173	0.0235708	0.00544613	0.0281664	0.00717059	0.690932	0.825641	0.00495114	0.00132236	0.0073652	0.00215577	0.00637478	0.00171899	1.48758	1.28754	0.0168549	0.00527363	0.0168012	0.00403308	0.0197631	0.00298567	0.99681	1.17254	0.29375	0.122551	0.00621498	0.120699	0.0104384	0.0993617	0.00804487	0.984883	0.810775	0.0168777	0.00503547	0.00614338	0.000249863	0.00743571	0.00290009	0.363994	0.440564	0.0215045	0.00211203	0.00777853	0.0024251	0.00669382	0.00175637	0.361716
6-Hydroxynicotinic Acid	Hydroxynicotinic ac	0.0684253	0.00481655	0.0604427	0.0114306	0.0406131	0.00235195	0.883338	0.593539	0.0533092	0.0172379	0.05664	0.0112187	0.0315357	0.00770784	1.06248	0.591562	0.0384923	0.00853163	0.0291143	0.00334731	0.0302795	0.0036828	0.756367	0.786637	1.38493	0.0407571	0.00320407	0.0420045	0.00552058	0.0438419	0.00467728	1.03061	1.07569	0.055761	0.0221527	0.0524623	0.0127748	0.0388291	0.00935371	0.940843	0.696348	0.0528617	0.006912	0.0340419	0.0043385	0.0391187	0.00878653	0.643981
6i_Melibiose hydrate_D-(+)-Turanose_Isomaltose_Gentiobiose_MelibiosePalatinose Monohydrate	6i_Melibiose hydrate_D-(+)-Turanose_Isomaltose_Gentiobiose_MelibiosePalatinose Monohydrate	0.740587	0.0731171	0.871669	0.103704	1.51021	0.170775	1.177	2.0392	3.66356	0.522409	4.72649	0.818165	6.13546	0.441679	1.29013	1.67472	0.746849	0.107694	1.1235	0.0834099	2.09273	0.184026	1.50432	2.80208	4.90536	0.498705	0.0343422	0.918978	0.0476416	1.45407	0.0453613	1.84273	2.9157	2.23712	0.298528	3.91217	0.193858	4.23106	0.472854	1.74876	1.8913	0.524155	0.0907314	1.46954	0.231112	1.76755	0.205232	2.80365
6''-O-Acetyldaidzin	Acetyldaidzin	0.00223834	0.000648949	0.00351751	0.000871063	0.00121996	0.000478736	1.57148	0.545029	0.00159215	0.000400504	0.00194323	0.000389986	0.00179045	0.000222841	1.22051	1.12455	0.00251309	0.000535958	0.00218047	0.000429518	0.00216203	0.000339827	0.867647	0.860308	0.633543	0.00395498	0.00133954	0.00157361	0.000511125	0.00184412	0.000234927	0.39788	0.466278	0.0036721	0.000728849	0.00158895	0.000713685	0.00170405	0.000671802	0.432708	0.464054	0.00212954	0.000763383	0.00120564	0.000497127	0.00170975	0.000358323	0.566148
6''-O-Acetylgenistin	Acetylgenistin	0.00290989	0.00101869	0.00179648	0.000470191	0.00171954	0.000754473	0.617371	0.590931	0.000857349	0.000476581	0.00126512	0.000604055	0.00149538	0.000914129	1.47562	1.74419	0.00155128	0.000670717	0.00155615	0.000607245	0.0023397	0.000548894	1.00314	1.50824	0.552672	0.00590294	0.00138299	0.00316166	0.00125711	0.00334885	0.00135872	0.535608	0.567319	0.00115033	0.000663522	0.0011428	0.000491806	0.000380607	0.000309289	0.993459	0.330869	0.0025609	0.000769649	0.00113538	0.000457267	0.00135533	0.000467152	0.443352
6''-O-Acetylglycitin	Acetylglycitin	0.00737203	0.00233129	0.00430096	0.00102256	0.0038042	0.00127102	0.583416	0.516031	0.00190369	0.000206	0.00296288	0.000404433	0.000715392	0.00026718	1.55639	0.375793	0.00216084	0.000909826	0.00397878	0.00067271	0.00435185	0.00135903	1.84131	2.01396	0.880995	0.00396828	0.00100002	0.00164162	0.000247926	0.00212247	0.000162959	0.413684	0.534858	0.0027244	0.000687555	0.00309905	0.000855358	0.00273675	0.00111076	1.13752	1.00453	0.000871106	0.000490105	0.00108866	0.000477395	0.00144091	0.000434612	1.24974
6''-O-Malonyldaidzin	Malonyldaidzin	0.00502821	0.00120023	0.00453745	0.000752919	0.00521465	0.00125657	0.902397	1.03708	0.0233779	0.00235937	0.00869575	0.00290255	0.00204851	0.000873106	0.371965	0.0876261	0.0290628	0.0126367	0.0404356	0.00343991	0.0747941	0.0136486	1.39132	2.57353	0.804391	0.00552491	0.00228658	0.0025724	0.000947357	0.00610885	0.00157245	0.465601	1.10569	0.00627895	0.00415487	0.00150474	0.000684705	0.00133561	0.000351771	0.239648	0.212712	0.00889591	0.00333184	0.00477234	0.00150746	0.00829605	0.00200571	0.536465
6''-O-Malonylgenistin	Malonylgenistin	0.0235431	0.014257	0.00545836	0.0013922	0.035738	0.0271163	0.231846	1.51798	0.0349956	0.0124905	0.00907564	0.00127125	0.00506907	0.00167737	0.259337	0.144849	0.334809	0.0775898	0.407507	0.0711728	0.716271	0.103817	1.21713	2.13934	0.104524	0.0320369	0.00309979	0.0307346	0.00233842	0.0381847	0.00570298	0.959351	1.1919	0.176069	0.0986382	0.0256798	0.00260179	0.0145011	0.00287188	0.145851	0.0823602	0.428529	0.0729057	0.0254595	0.0035581	0.0210508	0.00447442	0.0594113
6''-O-Malonylglycitin	Malonylglycitin	0.00552092	0.00130054	0.00400519	0.00122833	0.0046099	0.000717209	0.725456	0.834987	0.0362098	0.0158328	0.0100504	0.00421457	0.0030119	0.000981625	0.27756	0.083179	0.26017	0.144441	0.656521	0.0509796	0.839582	0.0907659	2.52343	3.22705	0.139178	0.00916929	0.00105662	0.00640436	0.00188535	0.0247508	0.00940551	0.698458	2.69932	0.114446	0.0541273	0.0152637	0.00301656	0.0132856	0.00311616	0.133371	0.116086	0.0958914	0.0194146	0.0267816	0.00628455	0.0302965	0.00126055	0.279291
7,2',4'-Trihydroxyisoflavanone	Trihydroxyisoflavanone	0.00628984	0.00162264	0.00880454	0.00100983	0.00566046	0.00128627	1.3998	0.899937	0.00357285	0.000693394	0.00429524	0.000767345	0.00287822	0.000756006	1.20219	0.805582	0.00467827	0.00131762	0.00291528	0.000675645	0.0032424	0.000972338	0.623153	0.693078	0.763712	0.00755577	0.00230596	0.00679576	0.00103835	0.00684221	0.0013867	0.899412	0.90556	0.00386055	0.000913761	0.00254061	0.000596458	0.00334037	0.000600102	0.658095	0.865257	0.00871579	0.00185376	0.00182757	0.000134034	0.00358793	0.00101062	0.209685
7i_Kaempferol-3-O-rutinoside_Datiscin_Kaempferol-3-O-beta-D-glucoside-7-O-alpha-L-rhamnoside_Kaempferol-3-O-beta-D-galactoside-7-O-alpha-L-rhamnoside_Kaempferol-3-O-b-glucopyranosyl-7-O-a-rhamnopyranoside_kaempferol-7-O-neohesperidoside_Kaempferol-3-Gluco	7i_Kaempferol-3-O-rutinoside_Datiscin_Kaempferol-3-O-beta-D-glucoside-7-O-alpha-L-rhamnoside_Kaempferol-3-O-beta-D-galactoside-7-O-alpha-L-rhamnoside_Kaempferol-3-O-b-glucopyranosyl-7-O-a-rhamnopyranoside_kaempferol-7-O-neohesperidoside_Kaempferol-3-Gluco	0.000191772	2.14218e-06	0.000189319	4.45904e-06	0.00180861	0.0016148	0.987207	9.43102	0.000181073	5.33716e-06	0.000900131	0.000707047	0.000890475	0.00070251	4.97111	4.91778	0.000195883	4.30879e-06	0.000189692	7.65694e-06	0.00127847	0.00108855	0.968396	6.5267	0.924394	0.00243847	0.00102917	0.0021134	0.00122612	0.000869694	0.000700126	0.866692	0.356656	0.00125652	0.0010736	0.00288873	0.00181426	0.000820772	0.000628465	2.299	0.653211	0.0253589	0.012933	0.00822495	0.00408486	0.0130567	0.00302867	0.324341
7-O-Methylquercetin-3-Galactoside-6''-Rhamnoside-3'''-Rhamnoside	Methylquercetin	0.000184245	2.60299e-06	0.000178565	3.13725e-06	0.000178474	1.81649e-06	0.969172	0.968674	0.000166092	1.84006e-06	0.000180744	3.84225e-06	0.000171536	4.2165e-06	1.08821	1.03278	0.000176991	3.1684e-06	0.000177873	3.11471e-06	0.000168619	2.07525e-06	1.00498	0.952698	0.938423	0.000166159	2.50304e-06	0.000173693	5.16597e-06	0.000165525	3.9041e-06	1.04534	0.996182	0.000172509	2.73452e-06	0.000179158	3.49485e-06	0.00017297	6.4489e-06	1.03854	1.00267	0.000176789	4.60759e-06	0.000183939	4.46375e-06	0.000173574	2.64086e-06	1.04045
Abscisic acid	Abscisic ac	0.00984224	0.0034879	0.0488304	0.0113495	0.041303	0.00414876	4.9613	4.19651	0.000617265	0.000451429	0.00452253	0.000638261	0.0234785	0.00850689	7.32672	38.0362	0.000176991	3.1684e-06	0.000794658	0.00061445	0.00124581	0.00107572	4.48983	7.03885	3.48756	0.00174055	0.00157411	0.0143387	0.00434838	0.0287086	0.00664164	8.23806	16.494	0.000172509	2.73452e-06	0.00667086	0.00310999	0.0193128	0.00769162	38.6696	111.952	0.000176789	4.60759e-06	0.000183939	4.46375e-06	0.000173574	2.64086e-06	1.04045
Acetaminophen	Acetaminophen	0.0351507	0.00691772	0.0294379	0.00549806	0.0263608	0.00502291	0.837477	0.749938	0.0201791	0.00423591	0.0177328	0.00464009	0.0174705	0.00308877	0.878774	0.865776	0.0193239	0.00282254	0.0212638	0.00499415	0.0179797	0.00266336	1.10039	0.930437	1.04425	0.0128852	0.00157583	0.0148417	0.00286946	0.0163719	0.00281745	1.15184	1.2706	0.0195923	0.00421194	0.0144349	0.00266231	0.0250359	0.00484288	0.736763	1.27784	0.0177047	0.0042435	0.0194898	0.00464488	0.0226055	0.00532035	1.10082
Acetyl-soyasaponin A1	Acetyl-soyasaponin A1	0.000116352	3.65158e-06	0.000101923	4.86005e-06	9.46958e-05	3.4543e-06	0.875985	0.813874	8.47106e-05	2.24873e-06	8.08344e-05	3.96346e-06	7.50828e-05	1.87605e-06	0.954241	0.886344	7.9473e-05	4.33563e-06	6.73927e-05	2.67516e-06	6.53147e-05	2.55518e-06	0.847995	0.821847	1.0659	7.90252e-05	4.63568e-06	7.90736e-05	4.39522e-06	7.32746e-05	2.13304e-06	1.00061	0.927231	0.000101232	3.97313e-06	7.54508e-05	2.28563e-06	7.42903e-05	3.04101e-06	0.745326	0.733862	8.68307e-05	1.12298e-05	7.18757e-05	2.66174e-06	6.77864e-05	2.1976e-06	0.827769
Acetyl-soyasaponin A4	Acetyl-soyasaponin A4	0.000116352	3.65158e-06	0.000101923	4.86005e-06	9.46958e-05	3.4543e-06	0.875985	0.813874	8.47106e-05	2.24873e-06	8.08344e-05	3.96346e-06	7.50828e-05	1.87605e-06	0.954241	0.886344	7.9473e-05	4.33563e-06	6.73927e-05	2.67516e-06	6.53147e-05	2.55518e-06	0.847995	0.821847	1.0659	7.90252e-05	4.63568e-06	7.90736e-05	4.39522e-06	7.32746e-05	2.13304e-06	1.00061	0.927231	0.000101232	3.97313e-06	7.54508e-05	2.28563e-06	7.42903e-05	3.04101e-06	0.745326	0.733862	8.68307e-05	1.12298e-05	7.18757e-05	2.66174e-06	6.77864e-05	2.1976e-06	0.827769
Adenine	Adenine	1.13271	0.237109	1.1131	0.253163	0.618889	0.187284	0.982682	0.546377	0.907748	0.131511	0.564484	0.101737	0.476643	0.0213419	0.621851	0.525082	1.40845	0.266128	0.532738	0.0687833	0.502102	0.0378534	0.378245	0.356493	0.644502	2.33238	0.248606	1.30365	0.283595	1.29885	0.108513	0.558936	0.556877	0.57299	0.0554983	0.394395	0.0625444	0.314303	0.0541072	0.688311	0.548532	0.454633	0.0575012	0.325755	0.0419685	0.305183	0.0365404	0.716524
Adenosine	Adenosine	0.000122947	6.47099e-06	0.000121961	1.02301e-05	0.000100931	4.45172e-06	0.99198	0.820931	9.42749e-05	2.7552e-06	8.62236e-05	4.183e-06	8.06589e-05	1.73199e-06	0.914597	0.855571	8.79196e-05	3.87964e-06	7.22243e-05	2.26503e-06	7.06795e-05	9.08994e-07	0.821482	0.803911	1.07229	8.83267e-05	6.94348e-06	8.49788e-05	4.23384e-06	8.15242e-05	3.53151e-06	0.962097	0.922985	0.000110647	3.38486e-06	8.04435e-05	2.24168e-06	8.16865e-05	3.16602e-06	0.727031	0.738265	9.11494e-05	8.35747e-06	7.64193e-05	3.21501e-06	7.34003e-05	2.74887e-06	0.838396
Adenosine-3',5'-cyclicmonophosphate	Adenosine-3',5'-cyclicmonophosphate	0.141706	0.0126296	0.166461	0.0160184	0.106747	0.00417778	1.17469	0.7533	0.115134	0.00915662	0.098805	0.0116444	0.0970758	0.00252645	0.858174	0.843155	0.0936161	0.00701691	0.0785232	0.00373043	0.0718725	0.00262227	0.838779	0.767737	1.22985	0.128133	0.0143316	0.118379	0.00790536	0.119788	0.00921454	0.923878	0.934871	0.150565	0.0111646	0.117532	0.0146969	0.117046	0.00454286	0.780609	0.77738	0.106968	0.0113322	0.109909	0.00966335	0.105289	0.00606976	1.02749
Adonitol	Adonitol	0.00375119	0.000989886	0.013026	0.00461268	0.022045	0.00499577	3.47248	5.87681	0.000181073	5.33716e-06	0.000193131	7.23563e-06	0.000893258	0.000705483	1.06659	4.93315	0.0008962	0.000699195	0.000189692	7.65694e-06	0.000190381	2.04927e-06	0.211662	0.212431	0.202045	0.00829771	0.00204803	0.0237387	0.00252381	0.0264482	0.00398995	2.86087	3.18741	0.000184358	2.18375e-06	0.000187444	2.19169e-06	0.000188407	4.96436e-06	1.01674	1.02197	0.000190788	8.02409e-06	0.000200535	4.85813e-06	0.000188186	5.70719e-06	1.05109
Afrormosine	Afrormosine	0.00162172	0.000629273	0.00200855	0.00143349	0.00168975	0.000784123	1.23853	1.04195	0.00133869	0.000588295	0.000637277	0.000340983	0.00063845	0.000344692	0.476045	0.476922	0.0018927	0.000836382	0.00105944	0.000458098	0.000912389	0.000222664	0.559754	0.482058	0.707293	0.000817225	0.000454455	0.000880424	0.000804426	0.000917024	0.000555822	1.07733	1.12212	0.000100053	3.81107e-06	0.00070046	0.000383271	0.000959368	0.000362085	7.00087	9.58857	0.000640375	0.000550151	0.00154194	0.00079841	0.000924987	0.000857519	2.40786
Agmatine sulfate salt	Agmatine	0.282809	0.0378667	0.236482	0.0184104	0.185363	0.00886926	0.83619	0.655435	0.305544	0.0499395	0.165012	0.0336455	0.185459	0.055695	0.540059	0.606981	0.237325	0.0107076	0.107049	0.0104314	0.136061	0.0187231	0.451064	0.573309	1.28745	0.185211	0.0280199	0.225337	0.0183127	0.198756	0.0191258	1.21665	1.07313	1.3622	0.67881	0.215266	0.0194796	0.155308	0.018547	0.158029	0.114013	0.223581	0.0345415	0.16943	0.0186288	0.124212	0.0150854	0.757803
Allantoic acid	Allantoic ac	0.000112234	6.44594e-06	0.000100259	6.71244e-06	9.04258e-05	2.77849e-06	0.893302	0.805688	8.19232e-05	2.24575e-06	7.51836e-05	2.43464e-06	7.07404e-05	2.53217e-06	0.917733	0.863497	7.78539e-05	2.28275e-06	6.63868e-05	2.82329e-06	6.3512e-05	8.5179e-07	0.85271	0.815785	1.05227	8.11273e-05	6.43633e-06	7.72653e-05	3.94569e-06	7.28311e-05	1.8763e-06	0.952396	0.897739	0.000102277	5.74782e-06	7.20878e-05	1.12097e-06	7.38227e-05	3.10152e-06	0.704829	0.721792	8.16559e-05	5.35967e-06	6.98376e-05	2.74827e-06	6.63117e-05	2.15584e-06	0.855267
Allantoin	Allantoin	0.0145133	0.00521519	0.00591597	0.0030482	0.0201267	0.0040379	0.407624	1.38678	0.0032847	0.00191154	0.00363675	0.00169568	0.0050428	0.00173871	1.10718	1.53524	0.0121218	0.0037887	0.0105216	0.00361745	0.0174033	0.00219257	0.867993	1.4357	0.270975	0.0178175	0.00560292	0.0348587	0.0227477	0.0702392	0.0388875	1.95643	3.94216	0.0183663	0.00196706	0.0152596	0.00326232	0.0090984	0.00324147	0.830848	0.495387	0.0774739	0.0131528	0.0341605	0.0101894	0.039512	0.00823206	0.440929
Aloin	Aloin	0.00141827	0.000813196	0.00117408	0.000434014	0.00125307	0.000499502	0.827828	0.883519	0.000378967	0.000296862	0.00233585	0.000269621	0.000329343	0.000258594	6.16371	0.869053	0.000973213	0.000367838	0.000315988	0.000250069	0.000533843	0.000287864	0.324685	0.548536	0.389398	0.00162285	0.000611667	0.00120441	0.000540955	0.00105478	0.000248885	0.742158	0.649957	0.0007379	0.000391621	0.00135317	0.00058004	0.00125417	0.000621963	1.83381	1.69965	8.16559e-05	5.35967e-06	0.00033089	0.000261438	6.63117e-05	2.15584e-06	4.05224
alpha-Lactose monohydrate	alpha-Lactose	0.111424	0.0114291	0.144979	0.0205695	0.22474	0.0151373	1.30114	2.01698	0.551519	0.0827603	0.77912	0.137498	0.927992	0.049307	1.41268	1.68261	0.0978737	0.0174567	0.156307	0.0062997	0.295859	0.0269009	1.59703	3.02286	5.63501	0.0679166	0.00992676	0.130805	0.013233	0.20288	0.017809	1.92596	2.98719	0.327519	0.0482446	0.55509	0.042716	0.586366	0.0806477	1.69483	1.79033	0.0806824	0.01335	0.201855	0.0271349	0.234721	0.0331686	2.50185
alpha-Methyl-DL-histidine dihydrochloride	alpha-Methyl-DL-histidine	0.0117537	0.0034361	0.0151297	0.00132835	0.0223577	0.00359011	1.28723	1.90219	0.00616903	0.000604993	0.00803347	0.00192022	0.00758633	0.00159713	1.30223	1.22974	0.00841921	0.00303176	0.00456136	0.00108343	0.00862074	0.00223787	0.54178	1.02394	0.732733	0.013448	0.00293474	0.022843	0.00261671	0.0270654	0.00709715	1.69861	2.01259	0.00668081	0.00189522	0.00903159	0.00138073	0.00683548	0.0011858	1.35187	1.02315	0.00986068	0.0018108	0.00425457	0.00155822	0.00508261	0.000700267	0.431468
Amantadine hydrochloride	Amantadine	0.0136575	0.0031484	0.0106943	0.00354625	0.0149199	0.00278709	0.783034	1.09243	0.0140919	0.00461306	0.00894077	0.00270537	0.0088918	0.00296339	0.634463	0.630988	0.00868515	0.00171652	0.00849226	0.00200667	0.00763466	0.0018179	0.977791	0.879048	1.62253	0.0128919	0.00163275	0.00994637	0.00360965	0.00637157	0.00172387	0.771523	0.494232	0.0125038	0.00205705	0.0140052	0.00161248	0.00862478	0.00180987	1.12008	0.68977	0.0135164	0.00342836	0.00709935	0.00240587	0.00934961	0.00186753	0.52524
Aminobenzoic ac	Aminobenzoic ac	0.0351868	0.00466884	0.0390344	0.00756219	0.0218849	0.00381308	1.10935	0.621961	0.0225123	0.00433602	0.0236879	0.00630127	0.0164021	0.00310357	1.05222	0.728584	0.0174753	0.00350161	0.0195782	0.00256108	0.0193836	0.00163159	1.12034	1.1092	1.28824	0.0214119	0.00321426	0.0244725	0.00439011	0.0182775	0.00179077	1.14294	0.85361	0.031443	0.00678847	0.0139205	0.0028873	0.0183149	0.00163602	0.442721	0.582481	0.0209961	0.00399988	0.0166192	0.00322087	0.0114777	0.0027816	0.791534
Anthranilic acid	Anthranilic ac	0.0474994	0.0115208	0.00648997	0.00110265	0.0301306	0.00674275	0.136633	0.634336	0.031348	0.0054574	0.029342	0.00753047	0.017018	0.00834268	0.93601	0.542876	0.0338406	0.00818672	0.0366412	0.00461634	0.00929874	0.00340149	1.08276	0.27478	0.926341	0.0233119	0.00664076	0.0254527	0.00523781	0.0242698	0.00695329	1.09184	1.04109	0.0278855	0.00712382	0.0179536	0.00671847	0.0211946	0.00773224	0.643834	0.76006	0.014459	0.0058239	0.0163106	0.00666352	0.0298342	0.00737853	1.12806
Apigenin	Apigenin	0.03215	0.0103917	0.0261566	0.00699845	0.0489625	0.0106436	0.81358	1.52294	0.00859475	0.00582228	0.0031217	0.00294308	0.00415257	0.0039841	0.36321	0.483152	0.015765	0.00652229	0.00817065	0.00490653	0.00267122	0.00250113	0.518279	0.16944	0.54518	0.098748	0.0132567	0.0997733	0.0144032	0.0808415	0.0103079	1.01038	0.818665	0.0153651	0.00669721	0.00407312	0.0038921	0.00831461	0.00813853	0.26509	0.541138	0.0102234	0.00423803	0.00629309	0.00374235	0.00627379	0.00377986	0.615555
Apigenin 7-O-glucuronide	Apigenin 2	5.72129	2.47113	2.21943	0.597383	3.77181	0.322212	0.387924	0.659259	0.0102093	0.00471244	0.00820285	0.00271497	0.00693003	0.00254778	0.80347	0.678797	0.0081962	0.00198539	0.00835009	0.00228633	0.00691639	0.00360375	1.01878	0.843853	1.24561	6.23437	0.522227	5.92149	0.853662	4.72452	0.168195	0.949813	0.757818	0.00343445	0.00116286	0.00560384	0.00239456	0.0132477	0.00667579	1.63166	3.8573	0.00880631	0.00309046	0.00343527	0.00145895	0.00301104	0.000532997	0.390091
Apigenin-7-O-glucoside	Apigenin 3	0.157939	0.03199	0.189556	0.0454828	0.234845	0.0586203	1.20018	1.48694	0.00747031	0.00101238	0.00683607	0.00130375	0.00626711	0.000823252	0.915098	0.838936	0.0292474	0.0100025	0.0195275	0.00390628	0.0306867	0.0060197	0.667666	1.04921	0.255418	0.297617	0.0759147	0.391767	0.0866866	0.226535	0.0701342	1.31634	0.761162	0.0142882	0.00363969	0.0155747	0.00271622	0.0194462	0.00358674	1.09003	1.361	0.0122968	0.00480099	0.00813535	0.00139134	0.00947658	0.000707067	0.661584
Apiin	Apiin	0.00187282	0.000874938	0.00258758	0.00126303	0.00266426	0.000781351	1.38164	1.42259	0.000411434	0.000323323	0.000745949	0.000415211	0.000516971	0.000441598	1.81305	1.25651	0.00185001	0.00078926	0.00262518	0.00100797	0.00312179	0.00238468	1.41901	1.68745	0.222396	0.00630581	0.00296383	0.00497647	0.001621	0.0048924	0.000839201	0.789188	0.775856	0.00111965	0.000649221	7.47103e-05	1.30422e-06	7.64094e-05	3.19576e-06	0.0667262	0.0682438	0.00147109	0.000861607	0.00253156	0.00105176	0.00275998	0.00102817	1.72087
Arbutin	Arbutin	0.000183741	2.57608e-06	0.000172494	3.83714e-06	0.000176408	3.9329e-06	0.938792	0.96009	0.000177646	2.29517e-06	0.000177862	2.76774e-06	0.000176692	2.61824e-06	1.00122	0.994628	0.000181575	3.94774e-06	0.00018042	2.70484e-06	0.000177292	4.01224e-06	0.993641	0.976414	0.978363	0.000176379	2.29681e-06	0.000178712	4.78644e-06	0.000172401	5.27548e-06	1.01323	0.977449	0.000175071	3.92564e-06	0.000174404	4.62317e-06	0.000176838	6.8597e-06	0.996186	1.01009	0.000182653	2.58678e-06	0.000185749	5.03078e-06	0.000168834	5.74362e-06	1.01695
Argininosuccinic acid disodium salt	Argininosuccinic ac	0.104652	0.0355926	0.0972186	0.0242157	0.0798477	0.0176689	0.928968	0.762981	0.0562992	0.0098995	0.0435645	0.0050558	0.039993	0.00560398	0.773802	0.710365	0.0383766	0.0240555	0.00845283	0.000892152	0.0214739	0.00498263	0.22026	0.559557	1.46702	0.00831317	0.00217408	0.0123234	0.00193137	0.0165424	0.00145607	1.48239	1.9899	0.0113904	0.00370861	0.010336	0.00177195	0.0103299	0.00124382	0.907433	0.906895	0.00664271	0.00202397	0.00708908	0.00124716	0.00770622	0.001103	1.0672
Aureusidin	Aureusidin	0.0593413	0.00488326	0.0694808	0.00403394	0.0568402	0.00337445	1.17087	0.957852	0.0389378	0.0044395	0.0354071	0.00231417	0.0389814	0.00421551	0.909323	1.00112	0.0438491	0.00635633	0.0339463	0.00203985	0.0296851	0.00505893	0.774163	0.676984	0.887997	0.0728296	0.00960044	0.0842607	0.0188121	0.0625702	0.00407697	1.15696	0.859132	0.0446251	0.00434097	0.0313498	0.00337124	0.0294401	0.00559738	0.702513	0.65972	0.0408309	0.00587246	0.0337689	0.00206642	0.0374488	0.00522327	0.827043
Benzamidine hydrochloride hydrate	Benzamidine	0.00435167	0.000661272	0.00480464	0.00225257	0.0124043	0.00203635	1.10409	2.85047	0.00353478	0.000994913	0.00280204	0.000297904	0.00291253	0.000459257	0.792705	0.823962	0.00414899	0.00103011	0.00181201	0.000594317	0.00211149	0.000274608	0.436734	0.508916	0.851961	0.00245527	0.000772997	0.00399766	0.000626297	0.0336418	0.0166253	1.6282	13.7019	0.00418658	0.000580327	0.00436721	0.0011478	0.00334063	0.000400147	1.04315	0.79794	0.00464631	0.00170371	0.00385959	0.000919074	0.00284942	0.00106232	0.830679
Benzocaine solution	Benzocaine	0.00408227	0.000729444	0.0035367	0.000644276	0.00487397	0.000659397	0.866355	1.19394	0.00560312	0.000630769	0.00367463	0.000699759	0.0034199	0.00130414	0.655819	0.610357	0.00230803	0.000598272	0.0030692	0.000789823	0.00228949	0.000190598	1.32979	0.991966	2.42766	0.00320319	0.00079261	0.00364392	0.000879789	0.00410858	0.000894588	1.13759	1.28265	0.00350211	0.000291171	0.00351317	0.000833907	0.00343167	0.0011743	1.00316	0.979886	0.00499936	0.0012854	0.00278831	0.000881305	0.00233615	0.000433225	0.557733
Berbamine dihydrochloride	Berbamine	0.00011433	6.37392e-06	0.000108744	7.52191e-06	9.09871e-05	3.72268e-06	0.951136	0.795828	8.45043e-05	2.49107e-06	7.85569e-05	3.99833e-06	7.21452e-05	2.31274e-06	0.92962	0.853746	7.86463e-05	3.8577e-06	6.696e-05	2.633e-06	6.31609e-05	1.0494e-06	0.851407	0.8031	1.07448	8.14028e-05	6.89702e-06	0.000301341	0.000222971	7.64064e-05	2.39488e-06	3.70184	0.938621	9.87716e-05	4.94767e-06	7.41655e-05	1.22958e-06	7.58213e-05	3.34093e-06	0.750879	0.767643	8.44212e-05	7.66692e-06	6.82998e-05	2.66972e-06	6.64714e-05	2.02115e-06	0.809036
beta-Alanine	beta-Alanine	0.91429	0.165958	0.869151	0.0896587	0.537314	0.0531508	0.950629	0.587684	0.63412	0.0896032	0.431985	0.0281093	0.416564	0.065867	0.681235	0.656916	0.649093	0.0468841	0.236307	0.0265759	0.341586	0.0656297	0.364058	0.526252	0.976933	0.605751	0.095242	0.715658	0.12062	0.71432	0.0563645	1.18144	1.17923	0.625609	0.0619236	0.627184	0.0698515	0.548156	0.0394079	1.00252	0.876195	0.580586	0.13701	0.512189	0.0427254	0.386446	0.0536799	0.882193
Betaine	Betaine	0.940021	0.0569136	0.756866	0.11066	0.855712	0.316564	0.805158	0.910311	0.657437	0.0673802	0.612281	0.0663465	0.624245	0.0469588	0.931314	0.949513	1.10937	0.249707	0.893616	0.150979	0.825528	0.135053	0.805517	0.744141	0.592622	2.53643	0.176116	2.88637	0.299997	1.94632	0.424103	1.13796	0.767346	1.50817	0.493818	0.780127	0.22069	0.528112	0.0562354	0.517267	0.350168	0.857871	0.108703	0.981758	0.112349	0.8474	0.0802891	1.14441
beta-Nicotinamide adenine dinucleotide hydrate	NAD	0.000122947	6.47099e-06	0.000121961	1.02301e-05	0.000100931	4.45172e-06	0.99198	0.820931	9.42749e-05	2.7552e-06	8.62236e-05	4.183e-06	8.06589e-05	1.73199e-06	0.914597	0.855571	0.000430488	0.000344007	7.22243e-05	2.26503e-06	7.06795e-05	9.08994e-07	0.167773	0.164185	0.218996	8.83267e-05	6.94348e-06	0.000410538	0.000326578	8.15242e-05	3.53151e-06	4.64795	0.922985	0.000110647	3.38486e-06	8.04435e-05	2.24168e-06	8.16865e-05	3.16602e-06	0.727031	0.738265	9.11494e-05	8.35747e-06	7.64193e-05	3.21501e-06	7.34003e-05	2.74887e-06	0.838396
beta-Nicotinamide mononucleotide	beta-Nicotinamide mononucleotide	0.0528386	0.00941606	0.0768505	0.0186861	0.0435327	0.0155319	1.45444	0.823882	0.109054	0.0181892	0.176482	0.0489957	0.122716	0.0279473	1.6183	1.12528	0.119674	0.0167138	0.0810448	0.0137482	0.0398096	0.00803354	0.677211	0.33265	0.911256	0.137275	0.0142847	0.135943	0.0254981	0.136342	0.0293851	0.990293	0.993205	0.0805759	0.0110369	0.0588287	0.0076886	0.0348846	0.00886774	0.730103	0.43294	0.165366	0.0376112	0.0360074	0.00703472	0.023032	0.00167916	0.217744
Biochanin A	Biochanin A	0.000184245	2.60299e-06	0.000800929	0.000620239	0.00702303	0.00413784	4.34709	38.1179	0.0069668	0.00103659	0.00348927	0.000856929	0.000754673	0.000579874	0.500842	0.108324	0.271357	0.0775496	0.164063	0.0191305	0.149117	0.0248287	0.604603	0.549524	0.025674	0.00169454	0.000969451	0.00237811	0.00154966	0.00434153	0.00316614	1.4034	2.56207	0.0110989	0.004332	0.00380217	0.00183962	0.00200829	0.00122816	0.342573	0.180946	0.039693	0.0113703	0.0162732	0.00255306	0.0104931	0.00253659	0.409976
Caffeic acid	Caffeic ac	0.542195	0.0577888	0.418038	0.057537	0.376732	0.0556845	0.771011	0.694828	0.0581363	0.00921609	0.0367204	0.00988585	0.0333386	0.00614701	0.631627	0.573456	0.0788118	0.0162943	0.0350123	0.00441042	0.0451582	0.00600281	0.444252	0.572988	0.73766	0.326251	0.0214144	0.252832	0.032807	0.168041	0.0312681	0.774961	0.515068	0.0581327	0.00822283	0.0484042	0.00657286	0.0489032	0.00694823	0.832651	0.841234	0.0525991	0.00818374	0.0599345	0.0115705	0.0444765	0.00942885	1.13946
Caffeine,Anhydrous	Caffeine	0.0562909	0.0117903	0.0459988	0.00713584	0.038284	0.00383683	0.817163	0.680109	0.0317186	0.0027092	0.0361933	0.00747509	0.0372988	0.00454672	1.14108	1.17593	0.0401572	0.00284497	0.0244941	0.00501409	0.0261186	0.00298103	0.609956	0.650409	0.789861	0.032168	0.00415443	0.0411861	0.00404936	0.0336819	0.0025781	1.28034	1.04706	0.0412275	0.00588753	0.0273758	0.00307494	0.0316254	0.00807131	0.664019	0.767096	0.0476762	0.00684689	0.0287242	0.00288811	0.0229874	0.00320194	0.602487
Carbamoyl-DL-aspartic acid	DL-aspartic ac	0.0310164	0.00638385	0.0144173	0.00203107	0.0136952	0.00260343	0.464827	0.441548	0.0108018	0.00226372	0.00676136	0.00200632	0.0104117	0.00549733	0.625949	0.963887	0.00879598	0.00132881	0.00538864	0.00151888	0.00776182	0.00122728	0.612626	0.882428	1.22804	0.0138271	0.00169432	0.0168991	0.00130933	0.00452386	0.00189623	1.22218	0.327174	0.00815355	0.00231398	0.00763014	0.00110866	0.00449915	0.0013428	0.935806	0.551803	0.00745528	0.00291939	0.00929089	0.00265135	0.00613394	0.00200822	1.24622
Catechol	Catechol	0.000183741	2.57608e-06	0.000172494	3.83714e-06	0.000176408	3.9329e-06	0.938792	0.96009	0.000177646	2.29517e-06	0.000177862	2.76774e-06	0.000176692	2.61824e-06	1.00122	0.994628	0.000181575	3.94774e-06	0.00018042	2.70484e-06	0.000177292	4.01224e-06	0.993641	0.976414	0.978363	0.000176379	2.29681e-06	0.000178712	4.78644e-06	0.000172401	5.27548e-06	1.01323	0.977449	0.000175071	3.92564e-06	0.000174404	4.62317e-06	0.000176838	6.8597e-06	0.996186	1.01009	0.000182653	2.58678e-06	0.000185749	5.03078e-06	0.000168834	5.74362e-06	1.01695
Chelidonic acid	Chelidonic ac	0.0157404	0.0040798	0.0116678	0.00192461	0.0116496	0.00238603	0.741266	0.740104	0.0171504	0.00624103	0.0132601	0.00113129	0.0118503	0.00287285	0.773161	0.690959	0.012474	0.00294519	0.0106129	0.00163734	0.0120458	0.00253345	0.850805	0.965672	1.3749	0.018915	0.00515315	0.00929424	0.00107455	0.013663	0.0035033	0.491368	0.722335	0.0180757	0.00395545	0.0110458	0.00225644	0.0110773	0.00297627	0.611083	0.612827	0.0139708	0.00160677	0.0156862	0.00417328	0.00899302	0.000703813	1.12279
Chlorogenic acid Hemihydrate	Chlorogenic ac	0.0211932	0.00557495	0.0189018	0.00421924	0.0174575	0.00381257	0.891883	0.823729	0.00600826	0.0012855	0.0036634	0.000964977	0.00281735	0.00119216	0.609728	0.468912	0.00476332	0.00250524	0.00611115	0.000902604	0.00698003	0.00323571	1.28296	1.46537	1.26136	0.00444969	0.000949848	0.0057276	0.000895095	0.00322354	0.00142504	1.28719	0.724441	0.00304705	0.000738008	0.00406772	0.00120265	0.00613835	0.0025143	1.33497	2.01453	0.00487896	0.00169715	0.00462293	0.00146878	0.00445875	0.00184036	0.947524
Choline chloride	Choline chloride	23.0495	2.9099	26.5045	4.76888	21.4949	1.08818	1.14989	0.932556	29.5793	0.861748	19.6991	3.87875	10.8685	1.14	0.665977	0.367436	22.9372	3.19255	10.5799	1.64376	13.8509	1.00585	0.461254	0.603863	1.28958	29.0281	2.49593	17.0812	2.51724	24.7121	2.99221	0.588437	0.851315	31.9183	2.29815	19.7377	0.597461	16.2052	1.15971	0.618383	0.507709	19.7994	1.93343	12.0294	2.6745	15.306	2.16648	0.607566
cis or trans-4-Hydroxy-3-methoxycinnamic acid_Ferulic acid	Methoxycinnamic ac	0.227522	0.0494987	0.13879	0.0147106	0.116296	0.0257652	0.610004	0.51114	0.0146219	0.00369757	0.0130466	0.00314151	0.0161573	0.00257561	0.892266	1.10501	0.0108343	0.00161082	0.00868043	0.00115514	0.00908825	0.000935452	0.801201	0.838843	1.3496	0.334881	0.0357216	0.27432	0.0316062	0.210628	0.0478082	0.819155	0.628964	0.0185209	0.0044717	0.0143099	0.00229015	0.010853	0.00148658	0.772634	0.585987	0.0162039	0.00236737	0.00858829	0.00112509	0.010267	0.00106476	0.530013
cis or trans-Zeatin	Zeatin	0.00424331	0.000720101	0.00361949	0.000514594	0.00324208	0.000583605	0.852989	0.764045	0.00289125	0.000792362	0.00311372	0.000699826	0.00247499	0.000537048	1.07695	0.85603	0.00255528	0.000627046	0.00161097	7.15638e-05	0.0024348	0.000213779	0.630449	0.952852	1.13148	0.00338325	0.000815305	0.00227971	0.000466581	0.00289502	0.000289741	0.673821	0.85569	0.0050255	0.000585232	0.0021481	0.000612671	0.00341968	0.000540433	0.427439	0.680466	0.00183927	0.000190722	0.00301801	0.000508667	0.0020533	0.000171399	1.64088
cis,cis-Muconic acid	Muconic ac	0.0336914	0.0114376	0.0429311	0.00757818	0.0320486	0.00730756	1.27424	0.95124	0.0574802	0.0108073	0.037569	0.00363736	0.0350813	0.00787401	0.653599	0.61032	0.0460179	0.00759705	0.0456822	0.0124594	0.0457214	0.00290174	0.992705	0.993556	1.24908	0.0281599	0.00347789	0.0461783	0.00422018	0.0361966	0.00503784	1.63986	1.28539	0.0475993	0.0115236	0.0271568	0.0082594	0.0377759	0.0117532	0.570531	0.793624	0.0265255	0.00450712	0.0332064	0.00689372	0.0432875	0.00268915	1.25187
cis-Aconitic Acid	Aconitic ac	0.393668	0.0109812	0.387143	0.0196767	0.4179	0.0219173	0.983424	1.06155	0.390945	0.0145688	0.43264	0.0205545	0.413453	0.0216565	1.10665	1.05757	0.43316	0.0135311	0.437156	0.0161185	0.415205	0.0145301	1.00923	0.958549	0.902541	0.392021	0.0278443	0.404697	0.0247311	0.378804	0.0186727	1.03233	0.966283	0.378166	0.0107047	0.440479	0.015814	0.401555	0.0217474	1.16478	1.06185	0.410133	0.028229	0.421969	0.0135412	0.435182	0.016138	1.02886
cis-Jasmone	Jasmone	0.00984485	0.00279833	0.0142892	0.00115219	0.00842298	0.000556046	1.45144	0.855572	0.0117646	0.00174126	0.0107419	0.00265169	0.00622536	0.000768171	0.91307	0.529161	0.0129958	0.0028415	0.00904663	0.00168457	0.0102225	0.00209688	0.696118	0.786599	0.905259	0.0151769	0.00419429	0.0129163	0.00428902	0.0124746	0.00191437	0.851049	0.821947	0.0155665	0.00267352	0.0143509	0.00250747	0.0116773	0.00259985	0.92191	0.750157	0.009167	0.000560275	0.0167332	0.00389467	0.0137218	0.00238764	1.82537
Citraconic Acid	Citraconic ac	0.00811002	0.000987826	0.00683031	0.00157622	0.00531116	0.000801723	0.842206	0.654888	0.00779957	0.00222316	0.00590286	0.00102199	0.0075494	0.00120449	0.756819	0.967926	0.00601651	0.000893615	0.00565756	0.000913256	0.00684486	0.00106298	0.940339	1.13768	1.29636	0.00621409	0.0013052	0.00679989	0.00151358	0.00844532	0.00177676	1.09427	1.35906	0.00588559	0.00146793	0.00607356	0.000931266	0.0102239	0.00208673	1.03194	1.7371	0.00531606	0.00115703	0.0116542	0.0029795	0.0050066	0.00103535	2.19226
Citric acid,Anhydrous	Citric ac	3.5228	1.5667	1.48033	0.155413	1.46342	0.317682	0.420214	0.415413	0.605512	0.151346	2.76217	1.03095	2.06737	1.11565	4.56172	3.41425	0.108345	0.0149826	1.03903	0.200934	0.92169	0.38058	9.59005	8.50701	5.58876	31.7147	8.7294	11.2107	3.70433	7.44428	5.28927	0.353486	0.234726	0.51219	0.171167	0.983735	0.151208	0.445185	0.104613	1.92064	0.86918	0.0376437	0.00771602	0.176317	0.04666	0.19688	0.0448251	4.68383
Citrinin	Citrinin	0.000120447	4.78822e-06	0.000105705	6.51237e-06	9.4435e-05	3.17406e-06	0.877607	0.784039	8.83005e-05	2.33291e-06	7.94083e-05	3.93619e-06	7.69334e-05	1.69989e-06	0.899296	0.871268	8.17223e-05	3.12511e-06	6.92945e-05	2.10825e-06	6.56981e-05	1.14893e-06	0.847927	0.803919	1.08049	8.44295e-05	7.31341e-06	7.95182e-05	5.2294e-06	7.85224e-05	2.4436e-06	0.941829	0.930035	0.0339209	0.0338236	7.824e-05	1.52957e-06	7.75094e-05	2.15796e-06	0.00230654	0.002285	8.67406e-05	7.35868e-06	7.25122e-05	2.52361e-06	6.77141e-05	2.08206e-06	0.835967
Coumestrol	Coumestrol	0.00378548	0.000866665	0.0025496	0.000354821	0.00644467	0.00143037	0.673523	1.70247	0.0375734	0.00302819	0.0122611	0.00371728	0.00433692	0.000949721	0.326323	0.115425	1.88686	0.40036	0.744581	0.175199	0.206402	0.0534041	0.394613	0.109389	0.0199131	0.00316959	0.000339848	0.00298198	0.000652792	0.00270935	0.000272611	0.940812	0.854795	0.0139463	0.00507381	0.00287564	0.000455545	0.00368265	0.000569864	0.206193	0.264059	0.0127947	0.00201303	0.00397896	0.00184644	0.00364148	0.000272574	0.310985
Creatine,anhydrous	Creatine	0.164022	0.00844146	0.140227	0.0246163	0.0983384	0.0103492	0.854927	0.599545	0.113023	0.0171371	0.0824581	0.0217643	0.0920154	0.00874983	0.72957	0.81413	0.114508	0.0123486	0.0724093	0.0131374	0.0544889	0.0145555	0.632349	0.475851	0.987028	0.0936748	0.0130396	0.116129	0.0173397	0.107882	0.0118761	1.23971	1.15166	0.130914	0.0199889	0.119461	0.0258919	0.0927816	0.0108001	0.912519	0.708724	0.186669	0.0939555	0.112283	0.00530638	0.0903324	0.0145051	0.601505
Creatinine,anhydrous	Creatinine	0.0282001	0.00726433	0.027038	0.00419491	0.0224759	0.00701995	0.95879	0.797016	0.0176791	0.0034499	0.0150517	0.00381855	0.0165762	0.00254912	0.851385	0.937617	0.0178632	0.00396855	0.0127006	0.00142354	0.01586	0.00237408	0.710994	0.88786	0.989693	0.0203237	0.0045804	0.0196379	0.00331984	0.0121532	0.00226019	0.966256	0.597983	0.0209083	0.00237043	0.008591	0.000704166	0.0118643	0.00326101	0.410889	0.567445	0.0285957	0.0114421	0.0138632	0.00420538	0.0144295	0.000757349	0.4848
Cyanidin	Cyanidin 2	0.0471474	0.00544611	0.0403945	0.004263	0.0428316	0.00655817	0.856771	0.908462	0.0347751	0.00624475	0.0261379	0.00254402	0.0221837	0.00569478	0.751628	0.63792	0.0349932	0.00853009	0.0325464	0.00423491	0.0284229	0.00424778	0.93008	0.812242	0.993767	0.0404618	0.00545331	0.0806756	0.025671	0.0347696	0.00951083	1.99387	0.859317	0.0453136	0.00497978	0.0303452	0.00336678	0.0347619	0.00447999	0.669672	0.767141	0.0351022	0.00627624	0.0249942	0.00481882	0.0285194	0.00343401	0.712042
Cyanidin 3-(3'',6''-dimalonylglucoside)	Cyanidin 3	0.00011433	6.37392e-06	0.000108744	7.52191e-06	0.00130918	0.000532937	0.951136	11.4509	0.000576033	0.000492196	0.00060134	0.000318299	0.000419037	0.000347472	1.04393	0.727452	0.00034484	0.000264738	0.000300905	0.000233199	0.000517096	0.000277599	0.872594	1.49952	1.67044	0.00272972	0.00153162	0.00407968	0.00224629	0.000440451	0.000364736	1.49454	0.161354	9.87716e-05	4.94767e-06	0.000609884	0.000327962	7.58213e-05	3.34093e-06	6.1747	0.767643	0.000294463	0.000208519	0.000888964	0.000543964	0.000454274	0.000388379	3.01894
Cyanidin 3-(6''-malonylglucoside)	Cyanidin 4	0.00534789	0.000723216	0.00503398	0.00129813	0.00448869	0.00127065	0.941303	0.83934	0.0141378	0.00247102	0.00583282	0.00125157	0.00326886	0.00146097	0.412568	0.231214	0.044359	0.0188138	0.0478655	0.00363541	0.0736602	0.007132	1.07905	1.66055	0.318714	0.00416385	0.00135253	0.00292463	0.00088821	0.00570688	0.000886284	0.702386	1.37058	0.0294516	0.0145432	0.00505557	0.00174845	0.00385926	0.00159153	0.171657	0.131037	0.0724687	0.0187836	0.00799713	0.00129777	0.0112434	0.00296326	0.110353
Cyanidin 3-Galactoside Chloride	Cyanidin 5	0.000183741	2.57608e-06	0.000618981	0.000444413	0.00345133	0.00207672	3.36878	18.7837	0.000177646	2.29517e-06	0.000177862	2.76774e-06	0.000176692	2.61824e-06	1.00122	0.994628	0.000181575	3.94774e-06	0.00018042	2.70484e-06	0.000177292	4.01224e-06	0.993641	0.976414	0.978363	0.00212099	0.00118942	0.00690491	0.00267939	0.00207208	0.00120933	3.25551	0.97694	0.000175071	3.92564e-06	0.000174404	4.62317e-06	0.000176838	6.8597e-06	0.996186	1.01009	0.000182653	2.58678e-06	0.000185749	5.03078e-06	0.000168834	5.74362e-06	1.01695
Cyanidin-3-O-(2''-O-beta-xylopyranosyl-beta-glucopyranoside)	Cyanidin 6	0.00149095	0.000868543	0.00110231	0.000614623	0.000412696	0.000320838	0.739333	0.2768	0.00152337	0.000628511	0.00298039	0.00162281	0.00137021	0.000982463	1.95644	0.899458	0.00104836	0.000663011	0.000347803	0.000283185	0.000469808	0.000254113	0.331759	0.448136	1.4531	0.00105807	0.000415054	0.00230473	0.000781782	0.000663557	0.000361285	2.17824	0.627139	0.00283092	0.000842578	0.000623228	0.00033659	0.000815652	0.000493122	0.220151	0.288123	0.000980336	0.000570469	0.000305109	0.000235923	6.64714e-05	2.02115e-06	0.311229
Cyanidin-3-O-(2''-O-beta-xylopyranosyl-beta-glucopyranoside)-5-O-beta-glucopyranoside	Cyanidin 7	0.00064899	0.000531253	0.000121961	1.02301e-05	0.000100931	4.45172e-06	0.187924	0.15552	9.42749e-05	2.7552e-06	8.62236e-05	4.183e-06	0.000360979	0.000279307	0.914597	3.829	8.79196e-05	3.87964e-06	7.22243e-05	2.26503e-06	7.06795e-05	9.08994e-07	0.821482	0.803911	1.07229	8.83267e-05	6.94348e-06	0.00203366	0.00154171	0.000618627	0.000534394	23.0243	7.00385	0.000110647	3.38486e-06	0.000391433	0.000312127	8.16865e-05	3.16602e-06	3.53768	0.738265	9.11494e-05	8.35747e-06	7.64193e-05	3.21501e-06	7.34003e-05	2.74887e-06	0.838396
Cyanidin-3-O-[6''-O-(E-p-coum)-2''-O-(beta-xylopyranosyl)-beta-glucopyranoside]-5-O-beta-glucopyranoside	Cyanidin 8	0.000117815	3.89854e-06	0.000106003	6.96272e-06	9.40068e-05	4.90598e-06	0.899738	0.797919	8.81641e-05	2.80219e-06	7.94636e-05	4.14256e-06	7.37724e-05	2.38881e-06	0.901315	0.836762	8.28575e-05	3.74904e-06	6.5813e-05	2.50335e-06	6.35946e-05	1.34076e-06	0.794291	0.767518	1.06404	8.24038e-05	5.44468e-06	0.000903663	0.000523496	7.41392e-05	2.32496e-06	10.9663	0.899705	0.000104118	6.35581e-06	7.47103e-05	1.30422e-06	7.64094e-05	3.19576e-06	0.717551	0.733871	8.76644e-05	1.17295e-05	7.19136e-05	2.25154e-06	6.98519e-05	2.56919e-06	0.820328
Cyanidin-3-O-alpha-arabinopyranoside	Cyanidin 9	0.00301993	0.000334079	0.00182059	0.000737139	0.00306646	0.000580076	0.602859	1.01541	0.00291465	0.00114693	0.00180285	0.000481897	0.000935941	0.000543412	0.618547	0.321116	0.0021174	0.000277817	0.0019027	0.000284402	0.00237002	0.000450516	0.8986	1.11931	1.37652	0.00329754	0.00168149	0.00362311	0.00107181	0.00257741	0.00124952	1.09873	0.781618	0.00369306	0.00131562	0.000669323	0.000399429	0.00306782	0.000709985	0.181238	0.830699	0.00314225	0.000489712	0.00153279	0.000442591	0.00175138	0.000655535	0.4878
Cyanidin-3-O-rhamnoside chloride	Cyanidin 10	0.0423738	0.004702	0.0399376	0.00478737	0.0325144	0.00335205	0.942508	0.767325	0.0313717	0.00405961	0.0279838	0.00443255	0.0259428	0.00216171	0.892006	0.826948	0.0260027	0.00367019	0.0286376	0.0033164	0.0238978	0.0039208	1.10133	0.91905	1.20648	0.0392911	0.00203231	0.0347403	0.00530645	0.0364572	0.0038918	0.884179	0.927874	0.0468181	0.00345011	0.0345532	0.00403736	0.0366135	0.000825388	0.73803	0.782037	0.0324691	0.00323371	0.0269079	0.00434899	0.0327999	0.00197356	0.828723
Cystathionine	Cystathionine	0.0188177	0.00338658	0.00150185	0.0008496	0.00175331	0.000760957	0.0798108	0.0931736	0.00394869	0.0020905	0.000870771	0.000791446	7.21452e-05	2.31274e-06	0.220521	0.0182707	0.00734526	0.00145737	0.00138274	0.000830656	0.00278321	0.000804028	0.188249	0.378913	0.537583	0.0253453	0.00282265	0.00471469	0.000905172	0.00566859	0.000662459	0.186018	0.223655	0.0266699	0.00405856	0.011452	0.000884792	0.00743089	0.00232204	0.429399	0.278625	0.03003	0.0120667	0.0141063	0.00406191	0.0134265	0.00218548	0.46974
Cysteinylglycine	Cysteinylglycine	2.88344	0.0787437	2.32174	0.23376	1.83295	0.167814	0.805197	0.635682	2.38101	0.059455	2.02662	0.164665	1.86104	0.106783	0.851162	0.781621	2.57408	0.0689758	2.11755	0.264701	1.9638	0.262409	0.822642	0.762913	0.924993	2.08001	0.236966	1.59784	0.173282	1.60419	0.121264	0.768189	0.771238	2.89825	0.154354	1.87487	0.0445054	2.07827	0.107429	0.646898	0.717078	2.77623	0.331934	2.02707	0.079289	1.90459	0.0811263	0.730152
Cytidine,cell culture tested	Cytidine 1	0.669089	0.0814442	0.434856	0.0961599	0.353905	0.0597837	0.649923	0.528936	0.539462	0.112757	0.359984	0.0535573	0.359594	0.0463439	0.667302	0.666579	0.678813	0.0634139	0.351394	0.0189327	0.317447	0.0405377	0.51766	0.46765	0.794713	0.630597	0.0686009	0.329337	0.0574409	0.439054	0.0527496	0.522262	0.696252	0.696141	0.0859047	0.296583	0.0180839	0.391439	0.0392716	0.426038	0.562298	0.556132	0.0674303	0.276429	0.060225	0.336944	0.0575681	0.497057
Cytidine-3',5'-cyclicmonophosphate	Cytidine 2	0.000122947	6.47099e-06	0.000121961	1.02301e-05	0.000100931	4.45172e-06	0.99198	0.820931	9.42749e-05	2.7552e-06	8.62236e-05	4.183e-06	8.06589e-05	1.73199e-06	0.914597	0.855571	8.79196e-05	3.87964e-06	7.22243e-05	2.26503e-06	7.06795e-05	9.08994e-07	0.821482	0.803911	1.07229	8.83267e-05	6.94348e-06	8.49788e-05	4.23384e-06	8.15242e-05	3.53151e-06	0.962097	0.922985	0.000110647	3.38486e-06	8.04435e-05	2.24168e-06	8.16865e-05	3.16602e-06	0.727031	0.738265	9.11494e-05	8.35747e-06	7.64193e-05	3.21501e-06	7.34003e-05	2.74887e-06	0.838396
Cytidine-5'-diphosphocholine sodium salt dihydrate	Cytidine 3	0.00467878	0.00205823	0.00329777	0.00146639	0.00549922	0.0021561	0.704834	1.17535	0.0043026	0.00182839	0.00357206	0.000920227	7.57317e-05	2.15164e-06	0.830208	0.0176014	8.45338e-05	4.25309e-06	0.00132117	0.000577648	0.00185933	0.00117687	15.6288	21.9951	50.898	0.00204546	0.00101676	0.0024673	0.00120301	0.00359401	0.00159927	1.20623	1.75707	0.0054336	0.00224817	0.00116818	0.00070205	0.000476383	0.000398284	0.214991	0.0876735	8.82112e-05	9.79632e-06	7.16666e-05	2.93929e-06	6.8999e-05	2.64216e-06	0.812444
Cytisine	Cytisine	0.00125391	0.00071551	0.00151088	0.000868667	0.00396809	0.000970473	1.20493	3.16457	0.00123075	0.000477806	0.00160969	0.000402763	0.00221868	0.00104125	1.3079	1.8027	0.00179705	0.000740186	0.000359454	0.000288798	0.000901733	0.000342916	0.200024	0.501784	0.684871	0.000407729	0.000319213	0.00043049	0.000347885	0.000855225	0.000481779	1.05582	2.09753	0.00125876	0.000704228	0.00117487	0.000507692	0.0015801	0.00072816	0.933356	1.25529	0.00091264	0.000518254	0.00150943	0.000422172	0.000781226	0.000446777	1.65392
D-(-)-Quinic acid	Quinic ac	0.54303	0.229607	0.277364	0.0199555	0.267773	0.0576107	0.510771	0.493109	0.122406	0.0224128	0.491176	0.195686	0.324267	0.165795	4.01269	2.64911	0.0177871	0.00336182	0.180305	0.0315021	0.161544	0.0616432	10.1369	9.08213	6.88172	5.03476	1.41457	1.78485	0.536883	1.1897	0.785669	0.354506	0.236297	0.0838958	0.0303753	0.163724	0.0335632	0.0648277	0.0185468	1.95151	0.772717	0.00608964	0.00155565	0.0316685	0.012626	0.0348901	0.0139565	5.20038
D-(+)-Arabitol	Arabitol	0.00671719	0.00237758	0.0188467	0.00314729	0.0271402	0.00420018	2.80574	4.04042	0.00112478	0.000940284	0.000193131	7.23563e-06	0.000188721	1.862e-06	0.171705	0.167784	0.000195883	4.30879e-06	0.000189692	7.65694e-06	0.000190381	2.04927e-06	0.968396	0.971915	5.74214	0.0119655	0.00396175	0.0256303	0.00283517	0.024876	0.00261239	2.14201	2.07897	0.000678384	0.000493684	0.000187444	2.19169e-06	0.000188407	4.96436e-06	0.276309	0.277729	0.000190788	8.02409e-06	0.000200535	4.85813e-06	0.00115684	0.000974027	1.05109
D(+)-Galacturonic acid monohydrate	Galacturonic ac	0.0322804	0.0123603	0.026259	0.00559162	0.0370604	0.0070912	0.813466	1.14808	0.0120829	0.00140435	0.0137849	0.00357449	0.0130885	0.00553857	1.14086	1.08322	0.00212947	0.00119115	0.00811272	0.00160287	0.00776717	0.00158062	3.80974	3.64747	5.67412	0.19747	0.0531313	0.0997885	0.0228179	0.064487	0.0379078	0.505335	0.326566	0.00394031	0.00180455	0.00880649	0.00321802	0.00384132	0.00161688	2.23497	0.974878	0.00339864	0.00184251	0.00595577	0.00261694	0.000844552	0.000653688	1.7524
D-(+)-Raffinose pentahydrate	Raffinose	0.03201	0.0080742	0.0115637	0.00172647	0.0273301	0.00590187	0.361252	0.853798	0.00778093	0.00164262	0.0220682	0.00311666	0.0442935	0.00866019	2.83619	5.69257	0.0155716	0.00191799	0.0686932	0.00772318	0.157421	0.0264932	4.41145	10.1095	0.499688	0.000181073	5.13595e-06	0.00576546	0.00291991	0.0325203	0.0062641	31.8405	179.597	0.00567506	0.00203127	0.0327283	0.0122841	0.200781	0.0467792	5.76704	35.3795	0.00244054	0.00107658	0.220936	0.046273	0.290266	0.0624203	90.5275
Daidzein	Daidzein	0.00422307	0.00176427	0.0046626	0.00124978	0.00486887	0.000719869	1.10408	1.15292	0.00342594	0.00103424	0.00417653	0.00109758	0.00292087	0.000861859	1.21909	0.852576	0.0141625	0.00352424	0.00643258	0.00293644	0.0064377	0.0017325	0.454198	0.45456	0.241903	0.00308098	0.000890241	0.00236209	0.00096236	0.00251474	0.000772469	0.76667	0.816214	0.030413	0.00619443	0.0147043	0.00523932	0.00843782	0.00651515	0.483487	0.277441	0.347466	0.0265707	0.159288	0.0275954	0.154551	0.0281593	0.458428
Daidzin	Daidzin	0.00770191	0.00326688	0.00643342	0.00116871	0.00562673	0.00141732	0.835303	0.730563	0.0134667	0.00465691	0.00601597	0.00218622	0.00245756	0.00101357	0.446728	0.182491	0.0222445	0.00494189	0.00376496	0.00159163	0.0041597	0.00162181	0.169253	0.186999	0.605395	0.0036035	0.00146678	0.0104048	0.00187483	0.0168964	0.00546259	2.88743	4.68888	0.00557069	0.00134751	0.00336062	0.000632944	0.00163435	0.000659279	0.603268	0.293383	0.0058611	0.0014213	0.00132392	0.00078615	0.00225844	0.000600077	0.225883
D-Ala-D-Ala	D-Ala-D-Ala	0.0161644	0.00385658	0.00602871	0.000695547	0.0104496	0.00213133	0.372962	0.64646	0.00986542	0.00140408	0.00665974	0.0012096	0.0034262	0.00122154	0.675059	0.347294	0.00888388	0.00174296	0.00679401	0.00213009	0.0122219	0.00227357	0.764758	1.37574	1.11049	0.00533894	0.00134801	0.00690338	0.00113682	0.00824488	0.00278172	1.29302	1.54429	0.00440359	0.00155008	0.00818734	0.00149901	0.00366341	0.001785	1.85924	0.831914	0.00481888	0.00123993	0.00500445	0.000816678	0.00419821	0.000826654	1.03851
Daphnetin	Daphnetin	0.0447956	0.00990158	0.0329065	0.0118383	0.026558	0.00720748	0.734594	0.592872	0.0128024	0.00398777	0.0151216	0.00321471	0.0104982	0.00173175	1.18116	0.820018	0.015661	0.00249181	0.00945202	0.00161512	0.00977859	0.00260997	0.603539	0.624391	0.817471	0.0142957	0.000483966	0.0257224	0.0083706	0.0133137	0.00352192	1.79931	0.931309	0.0127556	0.00229024	0.0116233	0.00156098	0.0128421	0.00117888	0.911234	1.00678	0.0204862	0.00562122	0.0186567	0.00509598	0.0124264	0.00336826	0.910697
Decanoylcarnitine	Decanoylcarnitine	0.0653287	0.00913847	0.0612951	0.00516678	0.0387866	0.00485994	0.938257	0.593715	0.0446157	0.00298136	0.0238338	0.0032408	0.0163942	0.00515006	0.534202	0.367453	0.130591	0.00903041	0.0314631	0.00408449	0.0145793	0.000867834	0.240928	0.111641	0.341645	0.0626645	0.00694097	0.0702444	0.0029629	0.0211814	0.00547667	1.12096	0.338013	0.0486633	0.00108528	0.0256159	0.0016289	0.0147611	0.00247237	0.52639	0.303332	0.150274	0.0266989	0.0219492	0.00141889	0.0138082	0.00274357	0.146061
Delphinidin 3-Galactoside Chloride	Delphinidin 1	0.000855313	0.000671514	0.000172494	3.83714e-06	0.000176408	3.9329e-06	0.201674	0.206249	0.000177646	2.29517e-06	0.000177862	2.76774e-06	0.000176692	2.61824e-06	1.00122	0.994628	0.000181575	3.94774e-06	0.00018042	2.70484e-06	0.000177292	4.01224e-06	0.993641	0.976414	0.978363	0.000176379	2.29681e-06	0.000178712	4.78644e-06	0.000172401	5.27548e-06	1.01323	0.977449	0.000175071	3.92564e-06	0.000174404	4.62317e-06	0.000176838	6.8597e-06	0.996186	1.01009	0.000182653	2.58678e-06	0.000185749	5.03078e-06	0.000168834	5.74362e-06	1.01695
Delphinidin 3-Rutinoside Chloride	Delphinidin 2	0.000380379	0.000262149	0.000108744	7.52191e-06	9.09871e-05	3.72268e-06	0.285882	0.239201	8.45043e-05	2.49107e-06	0.00071203	0.000390862	7.21452e-05	2.31274e-06	8.42596	0.853746	7.86463e-05	3.8577e-06	6.696e-05	2.633e-06	0.000285923	0.000222189	0.851407	3.63555	1.07448	8.14028e-05	6.89702e-06	7.5078e-05	4.62354e-06	7.64064e-05	2.39488e-06	0.922302	0.938621	0.000692812	0.000595698	0.000647863	0.000574029	7.58213e-05	3.34093e-06	0.935121	0.10944	8.44212e-05	7.66692e-06	6.82998e-05	2.66972e-06	6.64714e-05	2.02115e-06	0.809036
Delphinidin-3-O-(2''-O-beta-xylopyranosyl-beta-glucopyranoside)	Delphinidin 3	0.00442773	0.00091259	0.00441753	0.00105154	0.00514266	0.00233011	0.997697	1.16147	0.00158104	0.000746642	0.0014228	0.000712731	0.00212981	0.000889626	0.899914	1.3471	0.00305118	0.00104287	0.000458889	0.000385753	0.00127873	0.000493477	0.150397	0.419095	0.518172	0.00342143	0.000944746	0.00316086	0.00105207	0.00278808	0.00117713	0.923842	0.814886	0.0017539	0.000673916	0.000889043	0.000539166	0.00391919	0.00133241	0.506895	2.23456	0.00289904	0.00056262	0.00248376	0.000629899	0.00092316	0.000349639	0.856754
Delphinidin-3-O-(6''-O-alpha-rhamnopyranosyl-beta-glucopyranoside)	Delphinidin 4	0.00910702	0.00897943	0.000910809	0.000784498	0.00140763	0.000544901	0.100012	0.154565	9.42749e-05	2.7552e-06	8.62236e-05	4.183e-06	8.06589e-05	1.73199e-06	0.914597	0.855571	0.000430488	0.000344007	7.22243e-05	2.26503e-06	7.06795e-05	9.08994e-07	0.167773	0.164185	0.218996	0.00266913	0.00118633	0.00404181	0.000742649	0.00306502	0.00102848	1.51428	1.14832	0.000546662	0.000438144	0.00111077	0.00103085	8.16865e-05	3.16602e-06	2.03191	0.149428	9.11494e-05	8.35747e-06	0.000358494	0.000282255	7.34003e-05	2.74887e-06	3.93303
delta-Aminolevulinic acid hydrochloride	Aminolevulinic ac	0.24647	0.0238975	0.230316	0.0155673	0.365931	0.0175797	0.934456	1.48469	0.153165	0.0165393	0.122854	0.0161352	0.13698	0.0163194	0.802099	0.89433	0.185264	0.0240612	0.13033	0.00758662	0.153362	0.0102463	0.70348	0.827802	0.826739	0.374492	0.0403165	0.277669	0.0197891	0.386119	0.0363455	0.741455	1.03105	0.219713	0.0273746	0.233588	0.0294338	0.236576	0.00819191	1.06315	1.07675	0.2899	0.0910878	0.185847	0.0128591	0.153723	0.015143	0.641071
Demethylvestitol	Demethylvestitol	0.021236	0.00406474	0.0190328	0.00371604	0.0166086	0.00270608	0.896249	0.782097	0.0109277	0.0017663	0.0129383	0.00435636	0.0100175	0.00252529	1.184	0.916711	0.0118815	0.00221475	0.0111474	0.00126803	0.00732165	0.00136773	0.93821	0.616221	0.919716	0.0154498	0.00181593	0.009608	0.00109087	0.0106081	0.00164907	0.621887	0.686622	0.0136023	0.00218482	0.00880621	0.00119816	0.00951343	0.00144152	0.647407	0.6994	0.0105639	0.000888337	0.0108004	0.00118754	0.00734993	0.001457	1.02239
D-erythro-Dihydrosphingosine	Dihydrosphingosine	0.0940411	0.00570358	0.0690168	0.0188685	0.070372	0.00452647	0.733901	0.748311	0.0644257	0.00691081	0.0623958	0.00962007	0.0506852	0.00535506	0.968492	0.786723	0.0560415	0.00986028	0.0495776	0.00261724	0.0554492	0.0047717	0.884659	0.989432	1.14961	0.0632587	0.0115385	0.06367	0.00919417	0.0523863	0.00331039	1.0065	0.828128	0.0682798	0.00675258	0.0479188	0.00602861	0.0615081	0.00509317	0.701801	0.900824	0.0539021	0.00819981	0.0448659	0.00498464	0.0475155	0.00423893	0.832359
D-Glucoheptose	Glucoheptose	0.0507839	0.00674006	0.0574392	0.00856079	0.0831871	0.00583806	1.13105	1.63806	0.0471327	0.00907677	0.0309507	0.00614297	0.0199261	0.00477538	0.656671	0.422767	0.0252062	0.00666085	0.015233	0.00253774	0.0143897	0.00299918	0.604336	0.570878	1.86988	0.0515176	0.0102165	0.070511	0.00524637	0.0649367	0.0128864	1.36868	1.26047	0.0124812	0.00277133	0.0232151	0.00132244	0.0175994	0.00387696	1.86001	1.41007	0.0152131	0.00508774	0.0122063	0.00452418	0.0123816	0.0026941	0.802353
D-Glucosamine-6-phosphate sodium salt	Glucosamine	1.32952	0.128533	1.31481	0.0884303	1.09973	0.0919526	0.988935	0.827164	0.722031	0.065018	0.711318	0.0503255	0.763309	0.0266115	0.985162	1.05717	0.794097	0.197058	0.635828	0.076964	0.775564	0.102448	0.800694	0.976662	0.909249	1.09174	0.126721	1.29811	0.0511406	0.996276	0.173863	1.18903	0.912555	0.877242	0.0878061	0.730476	0.0354944	0.857939	0.0291587	0.832696	0.977995	0.781645	0.263158	0.46871	0.0460933	0.566109	0.0309358	0.599645
D-Glucosyl-beta1-1'-D-erythoro-Sphingosine	Erythoro-Sphingosine	0.00754502	0.00197008	0.00552149	0.00168654	0.00655252	0.00221341	0.731805	0.868456	0.00451239	0.00125187	0.00706083	0.00226869	0.00390444	0.00169725	1.56477	0.865272	0.00336895	0.00116497	0.00358485	0.000724306	0.00496977	0.00121385	1.06409	1.47517	1.33941	0.00500032	0.00196921	0.00569108	0.00116851	0.00696133	0.000854268	1.13814	1.39218	0.00852016	0.00148301	0.00384037	0.00146987	0.0030261	0.00162197	0.450739	0.355169	0.00610515	0.000901825	0.00335477	0.00102752	0.00829308	0.00166368	0.549499
D-Glucuronic acid	Glucuronic ac	0.0480779	0.00731645	0.0435984	0.0138495	0.0649871	0.013547	0.906827	1.3517	0.0126694	0.00333639	0.0284402	0.00703639	0.011094	0.00763246	2.24479	0.875653	0.000195883	4.30879e-06	0.00963458	0.00429676	0.00475171	0.00456094	49.1855	24.258	64.6787	0.238242	0.061941	0.101741	0.0207245	0.0703484	0.0428528	0.427048	0.295282	0.00407746	0.0023998	0.0040576	0.00259506	0.00637238	0.0025717	0.995131	1.56283	0.0025652	0.00237444	0.00421615	0.00277162	0.00138212	0.00119226	1.6436
D-Glucurono-6,3-lactone	Glucurono-6,3-lactone	4.28178	0.512776	5.18114	0.384392	4.18545	0.230104	1.21004	0.977501	2.99617	0.305276	3.45188	0.341432	3.37432	0.107248	1.1521	1.12621	2.44729	0.183172	2.22127	0.248432	2.78138	0.265368	0.907646	1.13651	1.22428	5.43822	0.168523	5.26265	0.285541	4.17471	0.405421	0.967717	0.767662	3.18071	0.130099	3.29392	0.307235	3.66511	0.206965	1.03559	1.15229	2.88606	0.362157	3.17768	0.255932	3.22742	0.131159	1.10104
Diethanolamine	Diethanolamine	1.0384	0.124246	0.792526	0.0552148	0.375116	0.0505777	0.763216	0.361243	0.661679	0.0339137	0.341119	0.0263727	0.246122	0.0237233	0.515535	0.371966	0.53968	0.0956747	0.232933	0.00658478	0.242227	0.0183743	0.431613	0.448835	1.22606	0.537222	0.0378834	0.306898	0.0338464	0.259948	0.0278489	0.571269	0.483874	0.695432	0.0714431	0.300101	0.00912344	0.229682	0.0287605	0.431532	0.330272	0.350187	0.100114	0.229683	0.0139235	0.185241	0.0189359	0.655887
Dihydro-L-orotic Acid	Orotic ac 2	0.0260611	0.0070249	0.0454656	0.0107302	0.0590968	0.0103034	1.74458	2.26763	0.0126454	0.00143793	0.0189615	0.00440122	0.0161512	0.00347252	1.49947	1.27723	0.0439627	0.00469439	0.0595124	0.00563864	0.055782	0.00501634	1.3537	1.26885	0.28764	0.0597562	0.00735501	0.102198	0.0139997	0.0966888	0.0208735	1.71025	1.61805	0.0138289	0.00339225	0.01475	0.00231122	0.0248432	0.00391978	1.0666	1.79646	0.0494064	0.00422781	0.0544971	0.0097747	0.0397378	0.00413747	1.10304
DL-2,3-Diaminopropionic acid monohydrochloride	Diaminopropionic ac	0.233986	0.0533861	0.282308	0.0558329	0.219233	0.0324606	1.20652	0.936949	0.468078	0.0672814	0.212176	0.03756	0.158959	0.0211376	0.453292	0.339599	0.198024	0.0217669	0.0892242	0.00944511	0.100103	0.0135788	0.450573	0.505509	2.36374	0.124824	0.0116976	0.137022	0.0157312	0.207184	0.0326956	1.09772	1.65981	0.586063	0.0542651	0.279285	0.0252449	0.190309	0.0253059	0.476544	0.324724	0.0724539	0.00885784	0.063688	0.00647275	0.0622106	0.0071651	0.879014
DL-2-Aminoadipic Acid	Aminoadipic ac	0.032159	0.00558265	0.061754	0.0254895	0.273011	0.0343214	1.92027	8.48942	0.0165907	0.00266995	0.0303942	0.00608808	0.0252212	0.00440134	1.832	1.5202	0.0326998	0.00213156	0.319477	0.0724243	0.180145	0.0249543	9.77	5.50906	0.507364	0.0495859	0.00837281	0.241701	0.0230345	0.363059	0.0427659	4.87439	7.32183	0.036638	0.00306253	0.0520739	0.00617839	0.0530525	0.00711615	1.42131	1.44802	0.0490187	0.00341784	0.140242	0.023696	0.120571	0.0203733	2.86099
DL-3-Phenyllactic acid	Phenyllactic ac	0.00184856	0.00101758	0.00180792	0.00104196	0.00264741	0.00112066	0.978013	1.43215	0.00325438	0.000903753	0.00232095	0.000940484	0.0031461	0.0015426	0.713176	0.966728	0.00322064	0.00197367	0.0026942	0.00115594	0.00311535	0.000929401	0.836542	0.967309	1.01048	0.00243856	0.00103271	0.00342992	0.0008336	0.00550561	0.00218541	1.40654	2.25773	0.00239362	0.000966346	0.00165276	0.000918129	0.00338575	0.00163258	0.690486	1.41449	0.000823646	0.000645915	0.00555268	0.00198696	0.00524576	0.00266224	6.74159
DL-4-Hydroxy-3-methoxymandelic acid	Methoxymandelic ac	0.000183741	2.57608e-06	0.000172494	3.83714e-06	0.000176408	3.9329e-06	0.938792	0.96009	0.000826283	0.000648535	0.000177862	2.76774e-06	0.000176692	2.61824e-06	0.215256	0.213839	0.000181575	3.94774e-06	0.00018042	2.70484e-06	0.000177292	4.01224e-06	0.993641	0.976414	4.55065	0.000176379	2.29681e-06	0.000178712	4.78644e-06	0.000172401	5.27548e-06	1.01323	0.977449	0.000175071	3.92564e-06	0.000174404	4.62317e-06	0.000176838	6.8597e-06	0.996186	1.01009	0.000182653	2.58678e-06	0.000185749	5.03078e-06	0.000168834	5.74362e-06	1.01695
DL-5-Hydroxylysine hydrochloride	Hydroxylysine	0.0154272	0.00280338	0.0504263	0.0100553	0.0337437	0.00403544	3.26867	2.18729	0.00516157	0.00217636	0.00386574	0.0011603	0.00247462	0.00126716	0.748946	0.479432	0.0227091	0.00409311	0.0615926	0.00666563	0.0590511	0.00409889	2.71224	2.60033	0.227291	0.0121632	0.000999514	0.0795674	0.0093832	0.0462397	0.0131294	6.54165	3.80161	0.00237138	0.000734492	0.0023634	0.000365137	0.00244241	0.000836816	0.996633	1.02995	0.0154442	0.00209544	0.0439037	0.00417315	0.0279136	0.00210515	2.84274
DL-beta-Hydroxybutyric acid	Hydroxybutyric ac	0.000191772	2.14218e-06	0.000189319	4.45904e-06	0.000197447	4.35751e-06	0.987207	1.02959	0.000181073	5.33716e-06	0.000193131	7.23563e-06	0.000188721	1.862e-06	1.06659	1.04224	0.000195883	4.30879e-06	0.000189692	7.65694e-06	0.000190381	2.04927e-06	0.968396	0.971915	0.924394	0.000181073	5.13595e-06	0.000191161	3.8553e-06	0.000173502	5.89691e-06	1.05571	0.958185	0.000184358	2.18375e-06	0.000187444	2.19169e-06	0.000188407	4.96436e-06	1.01674	1.02197	0.000190788	8.02409e-06	0.000200535	4.85813e-06	0.000188186	5.70719e-06	1.05109
DL-Cysteine	Cysteine	0.0155638	0.00251997	0.0112318	0.00199644	0.0148067	0.00127486	0.721662	0.95135	0.00710834	0.00145742	0.0072075	0.00103736	0.00557321	0.00100803	1.01395	0.784038	0.00266816	0.000819201	0.00353525	0.000654863	0.00634317	0.00117283	1.32498	2.37736	2.66414	0.0125185	0.00174844	0.00984033	0.00218225	0.00922902	0.0017908	0.786064	0.737232	0.00759056	0.00177135	0.00235655	0.000982061	0.00461157	0.000923113	0.310458	0.607539	0.00800503	0.00209998	0.00444278	0.00066812	0.00350587	0.000842212	0.554999
DL-Dihydrozeatin	Dihydrozeatin	0.167246	0.0141887	0.151765	0.0378136	0.10274	0.017248	0.90744	0.614309	0.140901	0.029723	0.112731	0.0256455	0.168511	0.0324344	0.800072	1.19596	0.239243	0.0787744	0.0974007	0.00711723	0.0868807	0.00876315	0.407121	0.363149	0.588945	0.142747	0.0368821	0.113398	0.0338883	0.105206	0.00606378	0.794395	0.737011	0.202829	0.0457704	0.109747	0.0112976	0.138166	0.0253715	0.54108	0.681194	0.146926	0.0340576	0.104265	0.00756105	0.0909782	0.0291552	0.709645
DL-Glyceric Acid calcium Salt	Glyceric ac	0.027091	0.00178026	0.0582852	0.00728381	0.0335645	0.00701374	2.15146	1.23895	0.00780983	0.000923869	0.00525224	0.00291272	0.00375438	0.00168396	0.672517	0.480725	0.00758512	0.00214422	0.00451366	0.0021026	0.0090459	0.00282074	0.595067	1.19259	1.02963	0.0209873	0.00466208	0.0272648	0.00538671	0.015518	0.00353888	1.29911	0.739399	0.00506628	0.00132451	0.00312683	0.00217844	0.00214013	0.00120242	0.617185	0.422425	0.00347874	0.00148747	0.00928481	0.00174119	0.00851409	0.00196181	2.66902
DL-Homocysteine	Homocysteine	0.0129267	0.00343727	0.00768379	0.00141166	0.00474848	0.00158877	0.594411	0.367338	0.0177197	0.00387185	0.0107363	0.00169973	0.00485124	0.00173395	0.605897	0.273777	0.0033759	0.00147555	0.0031572	0.000324694	0.00255048	0.000690016	0.935217	0.755496	5.24889	0.0125745	0.00230899	0.00855229	0.00162967	0.00459936	0.00150817	0.680129	0.365768	0.00908949	0.00149314	0.00724916	0.0015465	0.00556644	0.00135447	0.797532	0.612404	0.00395593	0.000695886	0.00654631	0.00161626	0.00297375	0.000726144	1.65481
DL-Malic acid	Malic ac	6.86682	1.7876	10.6065	1.30772	9.58755	1.94562	1.5446	1.39621	6.73395	1.70036	6.5288	1.32376	5.79882	0.611227	0.969534	0.861132	0.428984	0.0950956	6.90003	0.786607	8.43248	0.916785	16.0846	19.6568	15.6974	4.93519	0.18042	21.0059	3.57473	15.4411	2.57703	4.25635	3.12877	1.80473	0.917074	10.5457	0.608046	10.2478	2.25385	5.84338	5.67828	0.170877	0.0360486	5.01243	0.928411	5.76237	0.753469	29.3335
DL-Mandelic acid	Mandelic ac	0.00378191	0.00104882	0.00640676	0.00114466	0.00443161	0.00123537	1.69405	1.17179	0.00392975	0.00134045	0.00685473	0.00238085	0.00368209	0.00102998	1.74432	0.936979	0.00584473	0.000430505	0.00394555	0.00159947	0.00605401	0.00073745	0.675061	1.03581	0.672357	0.00566301	0.00112589	0.00670685	0.0023576	0.00506125	0.000835279	1.18433	0.893739	0.00623794	0.00189654	0.00710064	0.00154421	0.00738925	0.00151326	1.1383	1.18457	0.00417235	0.00187159	0.00387806	0.00052601	0.00613804	0.00114807	0.929468
DL-p-Hydroxyphenyllactic acid	Hydroxyphenyllactic ac	0.00303698	0.00122752	0.00263271	0.00113557	0.00291325	0.00123298	0.866884	0.95926	0.00366318	0.00103188	0.00269229	0.00106983	0.00332498	0.0015685	0.73496	0.907676	0.00536267	0.0023248	0.00507315	0.00192227	0.00407664	0.0011985	0.946011	0.760188	0.683089	0.0016666	0.000925533	0.00165618	0.00147646	0.00327717	0.00134284	0.993749	1.96638	0.00346626	0.00100445	0.00212874	0.00119806	0.00142662	0.000763091	0.614132	0.411575	0.00353625	0.000976631	0.00179627	0.000982774	0.00126571	0.00109687	0.50796
DL-Pipecolinic acid	Pipecolinic ac	18.4318	7.56063	8.05402	0.532867	18.4406	4.20195	0.436964	1.00048	23.1628	5.6483	17.4566	3.92393	8.93255	2.21587	0.753648	0.385643	6.10576	1.27923	4.22364	0.354627	3.25637	0.124455	0.691747	0.533327	3.79359	5.80581	0.83246	5.44359	1.0676	7.81892	1.62687	0.937611	1.34674	5.46932	1.74489	7.88802	0.769571	8.89141	0.761366	1.44223	1.62569	3.82005	0.849891	8.44231	1.09651	8.51649	1.15653	2.21
DL-threo-beta-Methylaspartic acid	Methylaspartic ac	0.0856829	0.015497	0.0412248	0.00463911	0.0388034	0.00494764	0.481132	0.452872	0.0338839	0.0072902	0.0235466	0.0022512	0.0279785	0.00477308	0.694921	0.825718	0.0325771	0.00297055	0.02194	0.00294285	0.0255129	0.00277151	0.67348	0.783155	1.04011	0.047962	0.0106811	0.0499295	0.0107295	0.0326113	0.00360996	1.04102	0.679941	0.0386189	0.00940493	0.0374323	0.00509441	0.0266543	0.00189128	0.969273	0.690189	0.0330885	0.00910498	0.0169074	0.00218703	0.0183417	0.00177969	0.510976
D-Ribose-5-phosphate disodium salt hydrate	Ribose-5-P	0.781574	0.0663091	0.647617	0.0516597	0.682738	0.027924	0.828606	0.873542	0.730149	0.0201895	0.964547	0.0681042	0.98831	0.0353102	1.32103	1.35357	0.976333	0.120374	0.791101	0.0640058	0.824959	0.0546247	0.810277	0.844956	0.747848	0.743853	0.0584936	0.796583	0.0972598	0.888869	0.0549921	1.07089	1.19495	0.856191	0.0552021	0.885317	0.0493477	0.968016	0.078573	1.03402	1.13061	0.824446	0.127322	0.954123	0.114605	0.941187	0.0418287	1.15729
D-Sorbitol-6-phosphate barium salt	Sorbitol-6-P	0.0078226	0.00185115	0.0107384	0.0054288	0.00646479	0.003661	1.37274	0.826425	0.0195902	0.00469946	0.00942584	0.003318	0.00232557	0.00133994	0.48115	0.118711	0.00567253	0.00169705	0.00116815	0.000974423	0.000871831	0.000680404	0.20593	0.153694	3.45352	0.0143298	0.00352677	0.00767702	0.00191861	0.00755761	0.00328486	0.535737	0.527404	0.0127192	0.00123676	0.00493779	0.00241174	0.00246766	0.00107529	0.388217	0.194011	0.00510441	0.00169448	0.00265979	0.00174952	0.000855917	0.000666069	0.521078
Dulcitol	Dulcitol	0.00431906	0.00201947	0.0092793	0.00197062	0.0149446	0.0016806	2.14845	3.46015	0.00324528	0.000811393	0.00178062	0.0010017	0.00320471	0.00131784	0.54868	0.987498	0.00113738	0.000943477	0.00297339	0.00174333	0.00281305	0.00109707	2.61426	2.47328	2.85331	0.000837034	0.000655519	0.00454707	0.00242648	0.00735238	0.0031671	5.43235	8.78385	0.00169621	0.00151002	0.00346341	0.000885657	0.000188407	4.96436e-06	2.04185	0.111075	0.000190788	8.02409e-06	0.000200535	4.85813e-06	0.00170478	0.000931635	1.05109
E-3,4,5'-trihydroxy-3'-glucopyranosylstilbene	Glucopyranosylstilbene 1	0.000191772	2.14218e-06	0.000189319	4.45904e-06	0.000973348	0.000779541	0.987207	5.07554	0.000793481	0.000608986	0.000193131	7.23563e-06	0.000188721	1.862e-06	0.243397	0.237839	0.000195883	4.30879e-06	0.000189692	7.65694e-06	0.000190381	2.04927e-06	0.968396	0.971915	4.0508	0.00220315	0.000877006	0.00170653	0.000931094	0.000815697	0.000642713	0.774588	0.370242	0.00106262	0.000879697	0.000187444	2.19169e-06	0.000188407	4.96436e-06	0.176398	0.177305	0.000190788	8.02409e-06	0.00114322	0.000943792	0.00103374	0.000843884	5.99206
E-4,5'-dihydroxy-3-methoxy-3'-glucopyranosylstilbene	Glucopyranosylstilbene 2	0.0113056	0.00498654	0.00765358	0.00298089	0.0143271	0.00305757	0.676972	1.26725	0.00316574	0.000807909	0.00981829	0.00405619	0.0145093	0.00396424	3.10142	4.58322	0.00261669	0.000324106	0.00279917	0.000804837	0.00531618	0.00216082	1.06974	2.03164	1.20983	0.00401453	0.00054431	0.005174	0.00129126	0.00397195	0.001093	1.28882	0.989393	0.00364812	0.000591911	0.00333227	0.00096218	0.00386964	0.00140175	0.913422	1.06072	0.00261691	0.000288025	0.00356926	0.000659498	0.0033225	0.000650593	1.36392
Echinatin	Echinatin	0.013107	0.0014096	0.0115981	0.00334769	0.00768436	0.00112356	0.884875	0.586277	0.00484234	0.00180809	0.00589166	0.00172677	0.00682654	0.0023388	1.2167	1.40976	0.00897986	0.00182753	0.00541059	0.000616278	0.00417001	0.000587274	0.602525	0.464374	0.539245	0.00762206	0.00260498	0.0116693	0.00293412	0.00471934	0.00120442	1.53099	0.619168	0.00676244	0.00239434	0.00708605	0.00101468	0.00426915	0.00104137	1.04785	0.631303	0.00577342	0.00158982	0.00660669	0.00212824	0.00604234	0.00131973	1.14433
Eriodictyol	Eriodictyol	0.00517962	0.0011608	0.00415223	0.00071936	0.0067361	0.00114295	0.801649	1.3005	0.0029049	0.00119629	0.00287007	0.000636208	0.00114219	0.000499876	0.98801	0.393193	0.0153968	0.00336309	0.0201497	0.00506512	0.03248	0.00365341	1.30869	2.10952	0.188669	0.0068252	0.00111607	0.00908004	0.00238086	0.00907641	0.00159678	1.33037	1.32984	0.0196494	0.00656519	0.00479961	0.000440797	0.00442344	0.000472549	0.244263	0.225119	0.0297072	0.00583661	0.00817572	0.00133479	0.00578834	0.00122975	0.27521
Esculin sesquihydrate	Esculin	0.0047514	0.000996608	0.00549973	0.0011282	0.00657665	0.00277867	1.1575	1.38415	0.0020002	0.000617253	0.00210502	0.000191707	0.00301367	0.000669371	1.05241	1.50669	0.00299355	0.000465724	0.00313473	0.000612595	0.00216278	0.000398425	1.04716	0.72248	0.668169	0.00271314	0.000629825	0.00398265	0.000927412	0.00501134	0.00124289	1.46791	1.84706	0.00384331	0.00046474	0.0032291	0.000835862	0.00182987	0.000272785	0.840187	0.476117	0.00381369	0.00108321	0.00280884	0.000629744	0.00227197	0.000484995	0.736515
Flavanomarein	Flavanomarein	0.0219849	0.00603754	0.0276541	0.00654213	0.0257128	0.00779946	1.25786	1.16957	0.014547	0.00175127	0.00544202	0.0025783	0.00202514	0.00183736	0.374099	0.139213	0.118901	0.0474999	0.220054	0.0501613	0.279891	0.0371724	1.85074	2.35399	0.122346	0.0414228	0.00750838	0.0740757	0.0141357	0.0655122	0.0171729	1.78828	1.58155	0.103811	0.0462999	0.0352683	0.00682363	0.0287004	0.00517362	0.339737	0.276469	0.0750361	0.0126345	0.0236313	0.00595815	0.0409479	0.00515203	0.314933
Folic acid ,approx	Folic ac	0.00390798	0.000841944	0.00288945	0.000796694	0.00193505	0.000510475	0.739373	0.495155	0.00304184	0.000994904	0.00146039	0.000368721	0.00235677	0.00128263	0.480101	0.774787	0.00269255	0.000597946	0.001796	0.00143628	0.00174047	0.000486631	0.667026	0.646403	1.12972	0.00160945	0.000646859	0.00344398	0.000969803	0.00343601	0.000673435	2.13985	2.1349	0.00190404	0.000836797	0.00173016	0.000549681	0.0013145	0.00033974	0.908679	0.690374	0.00260293	0.000220028	0.0022954	0.00101489	0.00186759	0.000713758	0.881852
Formononetin	Formononetin	0.00367536	0.00146826	0.00331406	0.000547421	0.00293148	0.000359182	0.901697	0.797605	0.0714341	0.0134682	0.0312931	0.0138959	0.00260363	0.000730465	0.43807	0.036448	4.16021	0.878063	1.69547	0.407962	0.533804	0.0562464	0.407545	0.128312	0.0171708	0.00304056	0.00122206	0.00271584	0.000393779	0.00485567	0.00123672	0.893204	1.59697	0.0270463	0.00824877	0.00643266	0.00127534	0.00698204	0.00194837	0.237838	0.258151	0.0754498	0.026353	0.0143078	0.00307728	0.0150067	0.00179345	0.189633
Fumaric acid	Fumaric ac	0.085743	0.0133215	0.114754	0.0233283	0.098085	0.0162028	1.33834	1.14394	0.142864	0.0441553	0.0665987	0.0168316	0.0618573	0.00607482	0.466169	0.432981	0.0786702	0.013956	0.0698842	0.0109753	0.0611179	0.00865657	0.888319	0.776888	1.81599	0.0682514	0.00480009	0.105413	0.0262501	0.0619293	0.0145307	1.54449	0.90737	0.118061	0.0262655	0.058795	0.00853977	0.0604375	0.0130436	0.498006	0.511918	0.068091	0.00618907	0.0577156	0.00394753	0.0477374	0.00335545	0.847624
Fusaric acid	Fusaric ac	0.00142025	0.000533657	0.00313309	0.000768815	0.00218824	0.000557083	2.20601	1.54074	0.00108998	0.000411655	0.00146067	0.000575159	0.00136639	0.00036935	1.34009	1.25359	0.00124782	0.000495364	0.000953759	0.000384558	0.00215281	0.000877872	0.764342	1.72526	0.873509	0.00183559	0.00080521	0.00159744	0.000882045	0.00144528	0.000403835	0.870256	0.787362	0.00232225	0.000970311	0.00158963	0.000414167	0.0012031	0.000493848	0.684522	0.518077	0.0019078	0.00022652	0.00165363	0.000356533	0.00143912	0.000460754	0.866769
Gallic acid	Gallic ac	0.0188137	0.00285636	0.0117043	0.0036412	0.00810862	0.00149074	0.622115	0.430996	0.0103437	0.0020355	0.0128923	0.00219088	0.0145962	0.00215758	1.2464	1.41112	0.0076082	0.000629006	0.0134116	0.00213	0.00851068	0.00243219	1.76278	1.11862	1.35954	0.0100826	0.00178518	0.0137221	0.00265085	0.0108643	0.00394293	1.36096	1.07753	0.0154432	0.00325983	0.0154767	0.00419034	0.0111491	0.00276228	1.00217	0.721942	0.0147794	0.00674153	0.0081034	0.00171968	0.00634357	0.000730195	0.548289
gamma-Amino-n-butyric acid	gamma-Amino-n-butyric ac	5.7773	1.16404	6.74896	1.49242	5.05921	0.546659	1.16819	0.875705	10.9115	1.59422	5.00544	0.816637	3.55491	0.471822	0.458731	0.325795	4.80562	0.528756	1.81059	0.163586	2.19729	0.187242	0.376765	0.457233	2.27057	2.9016	0.161156	3.19635	0.412308	4.71502	0.769551	1.10158	1.62497	14.2921	1.42479	6.17496	0.406395	4.16255	0.559031	0.432053	0.291248	1.81488	0.420011	1.48847	0.183575	1.5548	0.199826	0.820147
gamma-Glu-Cys	gamma-Glu-Cys	0.000112234	6.44594e-06	0.000100259	6.71244e-06	9.04258e-05	2.77849e-06	0.893302	0.805688	8.19232e-05	2.24575e-06	7.51836e-05	2.43464e-06	7.07404e-05	2.53217e-06	0.917733	0.863497	7.78539e-05	2.28275e-06	6.63868e-05	2.82329e-06	6.3512e-05	8.5179e-07	0.85271	0.815785	1.05227	8.11273e-05	6.43633e-06	7.72653e-05	3.94569e-06	7.28311e-05	1.8763e-06	0.952396	0.897739	0.000102277	5.74782e-06	7.20878e-05	1.12097e-06	7.38227e-05	3.10152e-06	0.704829	0.721792	8.16559e-05	5.35967e-06	6.98376e-05	2.74827e-06	6.63117e-05	2.15584e-06	0.855267
Garbanzol	Garbanzol	0.0471928	0.00945856	0.0242366	0.00930716	0.0364368	0.0050641	0.513566	0.772083	0.00315312	0.00191236	0.00229445	0.00151103	0.00222811	0.00135315	0.727674	0.706635	7.9473e-05	4.33563e-06	0.000979753	0.000911289	6.53147e-05	2.55518e-06	12.3281	0.821847	39.6754	0.0255048	0.00314738	0.0292364	0.0040142	0.0250843	0.00370473	1.14631	0.983513	0.00580481	0.00349706	0.00492447	0.00323513	0.00518517	0.00155033	0.848343	0.893254	0.0300776	0.00684904	0.0174283	0.00266784	0.0118	0.00534898	0.579443
Genistein	Genistein	0.153874	0.019904	0.167049	0.0416952	0.237339	0.0399074	1.08562	1.54242	0.00214678	0.00206072	8.08344e-05	3.96346e-06	7.50828e-05	1.87605e-06	0.0376538	0.0349746	0.0108806	0.00686322	0.0328605	0.00335409	0.0359339	0.00199646	3.0201	3.30257	0.197304	1.08508	0.0313519	0.882227	0.0771492	0.736851	0.0337722	0.813051	0.679073	0.000101232	3.97313e-06	7.54508e-05	2.28563e-06	7.42903e-05	3.04101e-06	0.745326	0.733862	0.0324539	0.0130722	0.0105588	0.000681555	0.00484839	0.00195467	0.325349
Genistin	Genistin	0.221722	0.0320809	0.179556	0.019702	0.24302	0.0796487	0.809822	1.09605	0.0156967	0.00460431	0.0119137	0.0042693	0.011998	0.00334118	0.758993	0.764363	0.0348895	0.0155336	0.0221063	0.00295325	0.0274303	0.00352282	0.633609	0.786205	0.449898	0.348043	0.0523221	0.387231	0.0934687	0.229408	0.0730567	1.1126	0.659139	0.0323852	0.0034902	0.0603497	0.00409312	0.0525314	0.00870446	1.8635	1.62208	0.00721889	0.00123403	0.00926839	0.00182777	0.00959596	0.00303834	1.28391
Gibberelin A3	Gibberelin A3	0.000191772	2.14218e-06	0.000189319	4.45904e-06	0.000197447	4.35751e-06	0.987207	1.02959	0.000181073	5.33716e-06	0.000903995	0.00071091	0.000708461	0.000520687	4.99244	3.91258	0.000195883	4.30879e-06	0.00233642	0.00088813	0.000897829	0.000707915	11.9276	4.58351	0.924394	0.000776699	0.000591047	0.000191161	3.8553e-06	0.000815697	0.000642713	0.24612	1.05021	0.00180781	0.00162489	0.00102576	0.000836625	0.000188407	4.96436e-06	0.567406	0.104219	0.000889368	0.000698646	0.00249386	0.00143083	0.000188186	5.70719e-06	2.80408
Gibberellin A4	Gibberellin A4	0.00557193	0.00128785	0.00506801	0.00133935	0.00444161	0.000590177	0.90956	0.797141	0.00198338	0.00113051	0.00198831	0.00116639	0.00443958	0.000526201	1.00249	2.23839	0.00582894	0.00120216	0.00139558	0.00121841	0.00130298	0.00113531	0.239423	0.223537	0.340264	0.00353875	0.000972312	0.00138479	0.00121383	0.00221495	0.00132165	0.39132	0.625914	0.00124749	0.000675912	0.0018585	0.00108478	0.00249043	0.00097674	1.48979	1.99635	0.00210318	0.000785358	0.00091426	0.000734224	0.00229098	0.00146804	0.434703
Glabridin	Glabridin	0.000847938	0.00066297	0.000178565	3.13725e-06	0.000178474	1.81649e-06	0.210588	0.210479	0.000166092	1.84006e-06	0.000180744	3.84225e-06	0.00138827	0.0012198	1.08821	8.35843	0.000176991	3.1684e-06	0.000177873	3.11471e-06	0.000168619	2.07525e-06	1.00498	0.952698	0.938423	0.000800178	0.000635789	0.000634091	0.000459632	0.000165525	3.9041e-06	0.792437	0.20686	0.000172509	2.73452e-06	0.000179158	3.49485e-06	0.00017297	6.4489e-06	1.03854	1.00267	0.000176789	4.60759e-06	0.00138205	0.00119793	0.000173574	2.64086e-06	7.81752
Glutathione (oxidized form)	Glutathione (oxidized form)	0.000183741	2.57608e-06	0.000172494	3.83714e-06	0.000176408	3.9329e-06	0.938792	0.96009	0.000177646	2.29517e-06	0.000177862	2.76774e-06	0.000176692	2.61824e-06	1.00122	0.994628	0.000181575	3.94774e-06	0.00018042	2.70484e-06	0.000177292	4.01224e-06	0.993641	0.976414	0.978363	0.000176379	2.29681e-06	0.000178712	4.78644e-06	0.000172401	5.27548e-06	1.01323	0.977449	0.000175071	3.92564e-06	0.000174404	4.62317e-06	0.000176838	6.8597e-06	0.996186	1.01009	0.000182653	2.58678e-06	0.000185749	5.03078e-06	0.000168834	5.74362e-06	1.01695
Glyceollin I	Glyceollin I	0.00488966	0.00158641	0.00379945	0.00131829	0.0026521	0.000510344	0.777037	0.542389	0.00260122	0.000523597	0.00211094	0.000358793	0.00308716	0.000779661	0.81152	1.18681	0.0019365	0.000218531	0.00197881	0.000342451	0.00230857	0.000570238	1.02185	1.19213	1.34326	0.00318527	0.000318993	0.00235539	0.000407478	0.00301902	0.000665982	0.739462	0.947806	0.00391971	0.00123471	0.00231741	0.000697379	0.00277662	0.0002343	0.591221	0.708375	0.00194575	0.000263741	0.00177313	0.000372024	0.00202091	0.000239183	0.911282
Glyceollin IV	Glyceollin IV	0.00784982	0.00193331	0.00521482	0.0006676	0.00515477	0.00173159	0.664324	0.656673	0.00441422	0.00106419	0.00251515	0.00046571	0.00400648	0.00180459	0.569784	0.907631	0.00294	0.000703469	0.00209012	0.000367369	0.00308229	0.00064459	0.710927	1.0484	1.50143	0.00285922	0.00059446	0.00319654	0.000500384	0.00372354	0.00122951	1.11798	1.30229	0.00549882	0.00145049	0.00279805	0.00031135	0.0035288	0.00142818	0.508846	0.641737	0.00226669	0.000760723	0.00226566	0.000285521	0.00300175	0.000764224	0.999545
Glyceollin mixture (I, II, III)	Glyceollin mixture (I, II, III)	0.00414438	0.00036599	0.0027797	0.000426925	0.00369247	0.000991679	0.670717	0.890959	0.00286444	0.000567011	0.00347741	0.00052722	0.00300672	0.000511612	1.21399	1.04967	0.00319877	0.000906008	0.00180634	0.000323296	0.0013319	5.00269e-05	0.564698	0.416377	0.895481	0.00297484	0.0003608	0.00277456	0.000445519	0.0023424	0.000591929	0.932678	0.787404	0.00225572	0.000285023	0.00237884	0.000426929	0.00248825	0.000697548	1.05458	1.10308	0.00280557	0.000450243	0.00258123	0.000485713	0.00164043	0.000168337	0.920036
Glyceollin V	Glyceollin V	0.00124811	0.000742282	0.00123613	0.000469084	0.00041274	0.000316449	0.990402	0.330693	0.00042555	0.000338217	0.000857557	0.000482824	0.000860907	0.000480685	2.01517	2.02305	0.00117816	0.000498978	6.92945e-05	2.10825e-06	0.000422617	0.000356317	0.0588161	0.358711	0.3612	0.000997206	0.000556687	0.000605681	0.000339134	0.00085321	0.000319902	0.607378	0.8556	0.000470514	0.000370771	0.000567219	0.000301668	0.00106299	0.000268362	1.20553	2.25921	0.00140817	0.000356409	0.000253261	0.000179369	0.000319126	0.000251665	0.17985
Glycine	Glycine	0.070766	0.0124112	0.048998	0.00800058	0.0500613	0.00786212	0.692394	0.707421	0.112505	0.0131743	0.0743849	0.012548	0.0722528	0.0089388	0.661171	0.642219	0.111263	0.0209034	0.053015	0.00547788	0.0483409	0.00535737	0.476484	0.434475	1.01116	0.0278058	0.00349811	0.0389866	0.00569315	0.0617521	0.00452007	1.4021	2.22084	0.0927508	0.00543919	0.0704968	0.00599348	0.0569071	0.00824131	0.760067	0.613549	0.117243	0.0579372	0.0446966	0.00562961	0.0310185	0.00284567	0.38123
Glycitein	Glycitein	0.00821172	0.00265541	0.00226595	0.00133698	0.0108209	0.00333374	0.275941	1.31773	0.00662288	0.000967805	0.00353564	0.0014495	0.00403553	0.00243236	0.533852	0.609331	0.0721084	0.0212468	0.0527947	0.0159402	0.0153669	0.00454955	0.732157	0.213109	0.0918462	0.00440815	0.00183389	0.00676958	0.00196004	0.0107845	0.0045579	1.53569	2.4465	0.00822809	0.00252662	0.00742529	0.00109313	0.00834921	0.00209315	0.902431	1.01472	0.045035	0.00826468	0.045685	0.00318945	0.0339958	0.00486705	1.01443
Glycitin	Glycitin	0.00895199	0.00121969	0.0106214	0.00338598	0.0171334	0.00627445	1.18649	1.91392	0.00410506	0.00159064	0.00429085	0.00155348	0.00203867	0.000356419	1.04526	0.496624	0.0293426	0.0115956	0.0408707	0.002758	0.0393587	0.0049112	1.39288	1.34135	0.139901	0.0307003	0.00365832	0.0410597	0.00565912	0.126453	0.0471452	1.33744	4.11896	0.011284	0.00427573	0.00355467	0.00148211	0.00316568	0.000512558	0.31502	0.280547	0.00873724	0.00278491	0.00240298	0.000317281	0.00289713	0.000508927	0.275027
Glycocyamine	Glycocyamine	0.0258518	0.00626866	0.0257995	0.00356698	0.0243011	0.00312958	0.997975	0.940016	0.0188225	0.00323546	0.0161835	0.00122315	0.0227386	0.00443257	0.859799	1.20806	0.0160814	0.00299908	0.0136654	0.00160264	0.0154713	0.0028979	0.849767	0.962062	1.17045	0.0229386	0.00546321	0.0188079	0.00267059	0.0178091	0.00279278	0.819925	0.77638	0.0210268	0.00231782	0.0208942	0.0047259	0.0163144	0.0016306	0.993696	0.775889	0.0175974	0.00298696	0.0162102	0.0020803	0.013164	0.00270334	0.921165
Glycyl-L-proline	Glycyl-L-proline	0.0135189	0.00142306	0.0185483	0.00246184	0.0598199	0.00738735	1.37202	4.42489	0.0215796	0.00363566	0.0182457	0.00288442	0.0176313	0.00370328	0.845507	0.817035	0.0153672	0.00225663	0.0201804	0.000956252	0.0178282	0.00223678	1.31321	1.16015	1.40426	0.0234901	0.00103505	0.035554	0.00490819	0.0791947	0.010187	1.51358	3.37141	0.0293833	0.00378333	0.0308619	0.00406173	0.0345753	0.00254438	1.05032	1.1767	0.0709971	0.0583499	0.0129301	0.00122843	0.01425	0.00213214	0.182122
Gly-Gly	Gly-Gly	0.00107496	0.000589443	0.00212512	0.000954847	0.00170526	0.000408503	1.97692	1.58635	0.00102444	0.000598846	0.00187167	0.000641521	0.00122429	0.00054081	1.82702	1.19508	0.00134036	0.000328029	0.000971528	0.000388899	0.000893314	0.00041048	0.724825	0.666472	0.764302	0.000989461	0.00067586	0.00204004	0.000179863	0.000929102	0.000565573	2.06177	0.938998	0.00066689	0.000355667	0.00145152	0.000615324	0.00204872	0.000555189	2.17655	3.07206	0.000796435	0.000433152	0.00137772	0.000545143	0.000471833	0.000256435	1.72986
Guanine	Guanine	0.399624	0.0522936	0.251242	0.0494814	0.161164	0.0169774	0.628698	0.40329	0.251942	0.0323138	0.119323	0.00729623	0.079908	0.00794907	0.473611	0.317168	0.247459	0.0425864	0.119533	0.0169914	0.106585	0.00586273	0.483039	0.430716	1.01812	0.235257	0.0250488	0.127946	0.0251926	0.144075	0.0141872	0.543858	0.612416	0.207056	0.0220793	0.134781	0.024861	0.095365	0.0206239	0.650939	0.460576	0.162555	0.027655	0.0987392	0.0180924	0.0978257	0.0137746	0.607421
Guanosine	Guanosine 1	0.0828832	0.0147878	0.0745869	0.0162528	0.0275362	0.00423388	0.899903	0.332228	0.0263978	0.00846382	0.0280082	0.00571441	0.0131792	0.00589007	1.06101	0.499255	0.0131955	0.00576757	0.00715426	0.00223352	0.010393	0.00186938	0.542173	0.787612	2.00051	0.0338625	0.0142744	0.024841	0.00697638	0.0254728	0.00586179	0.733584	0.75224	0.02694	0.00988404	0.00944572	0.00147358	0.00605237	0.00167377	0.350621	0.224661	0.0260154	0.0145232	0.0106979	0.00373812	0.0147953	0.00315545	0.411216
Guanosine-3',5'-cyclic monophosphate	Guanosine 2	0.00100035	0.000536274	0.00130964	0.000824852	0.00158157	0.000632526	1.30919	1.58102	0.00257731	0.00127516	0.000302459	0.000214736	0.000560528	0.000480977	0.117355	0.217486	0.00150126	0.000867874	0.00201953	0.000665151	0.00171009	0.000483625	1.34522	1.1391	1.71676	0.00220485	0.000777954	0.00145349	0.000620317	0.000850438	0.000486427	0.659225	0.385712	0.00472788	0.00228239	0.00190178	0.00090592	0.0016821	0.000679942	0.402248	0.355783	0.000779233	0.000460096	0.00040191	0.0003285	0.0015945	0.000719407	0.515777
Guanosine-5'-monophosphate disodium salt hydrate	Guanosine 3	0.057059	0.0340639	0.0684816	0.0258975	0.0278098	0.0135699	1.20019	0.487387	0.266239	0.0241759	0.113157	0.0509607	0.0581524	0.016744	0.425022	0.218422	0.0710568	0.0230249	0.00799541	0.00306917	0.0126892	0.00184042	0.112521	0.178578	3.74684	0.00633426	0.000879116	0.0125114	0.00547912	0.0107293	0.0025949	1.97519	1.69384	0.0517844	0.0113538	0.0192987	0.00481798	0.00817451	0.00363285	0.372675	0.157857	0.037424	0.00966728	0.0222845	0.00548642	0.0110987	0.00181149	0.595459
Harmaline hydrochloride dihydrate	Harmaline	0.00623144	0.000933757	0.00275519	0.000988049	0.00508285	0.00138244	0.442143	0.815679	0.00206478	0.000905895	0.0064351	0.00516925	0.00520912	0.0022763	3.11661	2.52285	0.00220573	0.0012092	0.00170762	0.000526832	0.00150048	0.000889484	0.774172	0.680262	0.936096	0.00222886	0.00102998	0.00269208	0.000593206	0.00173914	0.000533394	1.20783	0.780284	0.00255145	0.00113242	0.00157971	0.000455703	0.000634748	0.000557533	0.619142	0.248779	0.00061705	0.000317577	0.00134241	0.000603983	0.000303424	0.000233199	2.17552
Harmane	Harmane	0.00737337	0.00227931	0.00342653	0.000712173	0.00602806	0.00211663	0.464717	0.817544	0.00574427	0.0014311	0.00220931	0.000561672	0.0051967	0.000723906	0.384611	0.904676	0.00303767	0.000525131	0.00297613	0.00048621	0.00252614	0.000546131	0.97974	0.831602	1.89101	0.0022199	0.000358808	0.00227368	0.000259248	0.00320267	0.00101826	1.02422	1.44271	0.00385869	0.00114822	0.00319381	0.00061166	0.00353379	0.000854572	0.827693	0.915799	0.00326091	0.000422744	0.00351795	0.000910686	0.00496696	0.0015189	1.07883
Heptasaccharide ,Glc4Xyl3	Heptasaccharide	0.000183741	2.57608e-06	0.000172494	3.83714e-06	0.000176408	3.9329e-06	0.938792	0.96009	0.000177646	2.29517e-06	0.000177862	2.76774e-06	0.000176692	2.61824e-06	1.00122	0.994628	0.000181575	3.94774e-06	0.00018042	2.70484e-06	0.000177292	4.01224e-06	0.993641	0.976414	0.978363	0.000176379	2.29681e-06	0.000178712	4.78644e-06	0.000172401	5.27548e-06	1.01323	0.977449	0.000175071	3.92564e-06	0.000174404	4.62317e-06	0.000176838	6.8597e-06	0.996186	1.01009	0.000182653	2.58678e-06	0.000185749	5.03078e-06	0.000168834	5.74362e-06	1.01695
Hippuric Acid	Hippuric ac	0.00359021	0.00150352	0.00479618	0.00123584	0.00237806	0.000730412	1.3359	0.662372	0.00121909	0.000473883	0.00140278	0.000374554	0.00182135	0.000433158	1.15068	1.49403	0.00116292	0.000681268	0.0011889	0.000291794	0.000950343	0.00039534	1.02234	0.817205	1.0483	0.00173519	0.000426349	0.00220016	0.000460071	0.00226042	0.000356343	1.26797	1.30269	0.00376657	0.00141729	0.000979376	0.000373191	0.00129176	0.000331606	0.260018	0.342955	0.00171369	0.000630368	0.00152249	0.000161165	0.000861917	0.00033707	0.888429
Hispidol	Hispidol	0.00583629	0.00166327	0.00380395	0.0037023	9.46958e-05	3.4543e-06	0.651775	0.0162254	0.00746076	0.00275845	0.00688975	0.00111862	0.00614971	0.00156349	0.923465	0.824274	0.0146784	0.00382206	0.0124055	0.00272232	0.0136135	0.00141735	0.84515	0.927448	0.508281	0.00601082	0.00158535	0.00269058	0.00166559	7.32746e-05	2.13304e-06	0.447622	0.0121904	0.0338271	0.00723539	0.0147316	0.00430614	0.013769	0.00778099	0.435496	0.407041	0.491115	0.047363	0.223611	0.0351582	0.227746	0.0382939	0.455312
Homoorietin	Homoorietin	0.0253863	0.00154808	0.0143439	0.00280862	0.0129741	0.00365073	0.565026	0.511066	0.0109767	0.000503141	0.0158013	0.00309515	0.0118879	0.00304748	1.43953	1.08301	0.0143849	0.00299131	0.011547	0.000718929	0.0143132	0.00122618	0.802718	0.995012	0.763067	0.015868	0.00454989	0.00634372	0.000809204	0.00942036	0.00190991	0.399781	0.59367	0.0196823	0.00276006	0.0147661	0.00317836	0.0132592	0.0022621	0.750219	0.673662	0.0209351	0.00373052	0.0173066	0.00324032	0.0152043	0.00150518	0.826681
Homovanillic acid	Homovanillic ac	0.000191772	2.14218e-06	0.000189319	4.45904e-06	0.000197447	4.35751e-06	0.987207	1.02959	0.000181073	5.33716e-06	0.000193131	7.23563e-06	0.000188721	1.862e-06	1.06659	1.04224	0.000195883	4.30879e-06	0.000189692	7.65694e-06	0.000190381	2.04927e-06	0.968396	0.971915	0.924394	0.000181073	5.13595e-06	0.000191161	3.8553e-06	0.000173502	5.89691e-06	1.05571	0.958185	0.000184358	2.18375e-06	0.000187444	2.19169e-06	0.000188407	4.96436e-06	1.01674	1.02197	0.000190788	8.02409e-06	0.000753848	0.000554432	0.000188186	5.70719e-06	3.95123
Hyperoside	Hyperoside	0.0173715	0.00296397	0.0292426	0.0050681	0.0197159	0.00232197	1.68336	1.13495	0.0144083	0.00308913	0.0521169	0.0044085	0.0961834	0.0169914	3.61714	6.67554	0.00618064	0.00156119	0.00656141	0.00147831	0.00637532	0.00144177	1.06161	1.0315	2.3312	0.120107	0.0366824	0.25735	0.111725	0.0534462	0.00744154	2.14268	0.444989	0.00709278	0.00224232	0.0085268	0.00190488	0.00761583	0.00136139	1.20218	1.07374	0.00986636	0.00274272	0.00509179	0.00126201	0.00555752	0.000595437	0.516076
Hypotaurine	Hypotaurine	0.000456598	0.000340715	0.000901198	0.000795021	0.00041418	0.000318575	1.97372	0.907101	8.81641e-05	2.80219e-06	0.000429438	0.000348827	7.37724e-05	2.38881e-06	4.8709	0.836762	0.000337286	0.000257284	0.000299951	0.000233691	6.35946e-05	1.34076e-06	0.889307	0.188548	0.261392	8.24038e-05	5.44468e-06	7.8901e-05	5.30854e-06	7.41392e-05	2.32496e-06	0.957492	0.899705	0.000395082	0.000291943	7.47103e-05	1.30422e-06	7.64094e-05	3.19576e-06	0.189101	0.193401	8.76644e-05	1.17295e-05	7.19136e-05	2.25154e-06	0.000348355	0.000280071	0.820328
Hypoxanthine	Hypoxanthine	0.000112234	6.44594e-06	0.000100259	6.71244e-06	9.04258e-05	2.77849e-06	0.893302	0.805688	8.19232e-05	2.24575e-06	7.51836e-05	2.43464e-06	7.07404e-05	2.53217e-06	0.917733	0.863497	7.78539e-05	2.28275e-06	6.63868e-05	2.82329e-06	6.3512e-05	8.5179e-07	0.85271	0.815785	1.05227	8.11273e-05	6.43633e-06	7.72653e-05	3.94569e-06	7.28311e-05	1.8763e-06	0.952396	0.897739	0.000102277	5.74782e-06	7.20878e-05	1.12097e-06	7.38227e-05	3.10152e-06	0.704829	0.721792	8.16559e-05	5.35967e-06	6.98376e-05	2.74827e-06	6.63117e-05	2.15584e-06	0.855267
Indole-3-carboxylic acid	Indole-3-carboxylic ac	0.00341212	0.000395904	0.00180285	0.000458105	0.00197706	0.000494436	0.528366	0.579424	0.00110458	0.000444836	0.00210304	0.000399244	0.00157393	8.27601e-05	1.90393	1.42491	0.00126289	0.000526374	0.00110879	0.000474439	0.00104845	0.000485559	0.87798	0.830201	0.87465	0.00243036	0.000468442	0.000880282	0.000550784	0.00192571	0.000643655	0.362203	0.792356	0.00214159	0.000603008	0.00120382	0.000540152	0.0019043	0.000532443	0.562117	0.8892	0.00144417	0.00034933	0.00129337	0.000681537	0.00117181	0.000282148	0.895575
Inosine	Inosine 1	0.0422312	0.0127259	0.0151785	0.00452846	0.0215515	0.00697592	0.359415	0.510323	0.00865124	0.00112755	0.00792488	0.0035467	0.00711592	0.00185848	0.91604	0.822532	0.0139987	0.0104407	0.00278488	0.000676192	0.00623266	0.00171682	0.198939	0.445233	0.618005	0.00434453	0.000821877	0.00408631	0.000703109	0.007537	0.0032513	0.940565	1.73482	0.031214	0.0110255	0.00727732	0.00119152	0.00591859	0.00267708	0.233142	0.189613	0.0101226	0.00295275	0.00355026	0.00124332	0.00656178	0.00128989	0.350727
Inosine-5'-monophosphate	Inosine 2	0.0315148	0.0101274	0.0358193	0.0152342	0.0294885	0.0108675	1.13659	0.935705	0.116736	0.0134445	0.0546819	0.0247858	0.0316721	0.0104056	0.468425	0.271314	0.0194402	0.0078841	0.00560892	0.00127789	0.00309863	0.000676963	0.288522	0.159393	6.00486	0.00906116	0.00319022	0.0197712	0.00524798	0.00881138	0.0029673	2.18197	0.972434	0.0530042	0.0132448	0.00820026	0.00216548	0.00543402	0.0020571	0.15471	0.10252	0.0208504	0.00446741	0.00529769	0.000860866	0.0018061	0.000732628	0.254081
Isoguvacine hydrochloride	Isoguvacine	0.00322029	0.00120807	0.0038157	0.000450319	0.00257997	0.00147068	1.18489	0.801162	0.00184538	0.000546172	0.00200338	0.000553885	0.00311208	0.00146072	1.08562	1.68642	0.00137794	0.000610704	0.00208148	0.000475128	0.00152634	0.00064919	1.51057	1.10769	1.33923	0.00176693	0.00120895	0.00157538	0.00066454	0.00163336	0.000523402	0.89159	0.924404	0.00320756	0.00114515	0.00301635	0.000930983	0.00278866	0.00090786	0.940387	0.869404	0.00166546	0.000806996	0.00249589	0.000319662	0.00100933	0.000238136	1.49862
Isoliquiritin	Isoliquiritin 1	0.00401312	0.00125193	0.00501389	0.00200206	0.00391797	0.000627295	1.24937	0.976288	0.003147	0.000720759	0.00269407	0.000517487	0.00189228	0.000233803	0.856075	0.601296	0.00212706	0.000261207	0.0018004	0.00025432	0.00296165	0.000903741	0.846424	1.39237	1.47951	0.00245108	0.00042686	0.00395456	0.000569767	0.0024257	0.000660621	1.6134	0.989645	0.00400785	0.00242426	0.00180271	0.000179727	0.00195653	0.000767659	0.449795	0.488175	0.00241512	0.000145971	0.00203276	0.00067908	0.00323382	0.000791028	0.841679
Isoliquiritin apioside	Isoliquiritin 2	0.000184245	2.60299e-06	0.000178565	3.13725e-06	0.000811188	0.000631315	0.969172	4.40277	0.000166092	1.84006e-06	0.000803712	0.000620341	0.0014242	0.000770818	4.83895	8.57475	0.00145059	0.00077878	0.000833599	0.000656055	0.000619936	0.000450648	0.574662	0.427368	0.1145	0.000166159	2.50304e-06	0.000173693	5.16597e-06	0.000165525	3.9041e-06	1.04534	0.996182	0.000172509	2.73452e-06	0.000179158	3.49485e-06	0.00017297	6.4489e-06	1.03854	1.00267	0.00182267	0.00104763	0.000183939	4.46375e-06	0.00163983	0.000914866	0.100918
Isorhamnetin-3-O-glucoside	Isorhamnetin	0.0150898	0.00284219	0.0160649	0.00315515	0.0110354	0.00181288	1.06462	0.731315	0.0114254	0.00185004	0.00923405	0.00159457	0.00785585	0.00193934	0.808203	0.687577	0.0129706	0.00313322	0.00838236	0.00117159	0.0080345	0.00181464	0.64626	0.61944	0.880872	0.0724886	0.0246474	0.152983	0.0541972	0.0727485	0.0212159	2.11045	1.00359	0.0204984	0.00213811	0.0145175	0.00231212	0.0139359	0.000826236	0.708225	0.679851	0.0136807	0.00284951	0.0137114	0.00402538	0.0125965	0.00249562	1.00225
Itaconic acid	Itaconic ac	0.0186104	0.0058901	0.0184081	0.00113625	0.0194276	0.0025432	0.989135	1.04392	0.0212061	0.00483864	0.0167886	0.00265784	0.0207158	0.00229537	0.791687	0.976876	0.0198071	0.00274847	0.0163597	0.00267038	0.0183477	0.00259163	0.82595	0.92632	1.07063	0.0203017	0.00432476	0.0185856	0.00318107	0.0218079	0.00521247	0.915473	1.07419	0.0127033	0.00249255	0.0182054	0.00429227	0.0146104	0.0037872	1.43312	1.15013	0.0209142	0.00471467	0.0236967	0.00463674	0.0197812	0.00238166	1.13304
Kaempferol-3-Glucuronide	Kaempferol 3	0.0292298	0.0108014	0.0299586	0.011242	0.103946	0.0468972	1.02493	3.55618	0.00106604	0.000430607	0.00100125	0.000400706	0.00190622	0.000518247	0.939226	1.78813	0.00117075	0.000702402	0.00132797	0.000585896	0.000857183	0.000331557	1.13429	0.732165	0.910557	0.925905	0.254048	2.03126	0.848091	0.751705	0.133806	2.19381	0.81186	0.00114488	0.000668804	0.000497345	0.000423235	0.00096127	0.000541222	0.434408	0.839626	0.00128121	0.000505936	0.000814973	0.000468662	0.0018559	0.00067369	0.636096
Kaempferol-3-O-alpha-L-arabinoside	Kaempferol 4	0.00101639	0.0005629	0.000608645	0.000505974	0.00129934	0.000758093	0.598827	1.27838	0.000759002	0.000416735	0.000340693	0.000264663	0.000632055	0.000350997	0.448869	0.832744	0.00125309	0.000510712	6.63868e-05	2.82329e-06	0.000536695	0.000309488	0.0529785	0.428297	0.605704	0.000603075	0.000322093	0.000640049	0.000561993	0.000796034	0.000301706	1.06131	1.31996	0.000590481	0.000488859	7.20878e-05	1.12097e-06	0.000465324	0.00039041	0.122083	0.788042	0.00034626	0.000262308	0.000316259	0.000245809	6.63117e-05	2.15584e-06	0.913358
Kaempferol-3-O-glucoside	Kaempferol 5	0.02608	0.00345812	0.0315735	0.0103422	0.0296681	0.00658827	1.21064	1.13758	0.00193434	0.000488634	0.00145317	0.000691561	0.000839721	0.000475222	0.751244	0.434111	0.00878731	0.002041	0.00713654	0.00146055	0.0117386	0.00377128	0.812141	1.33586	0.220129	0.179465	0.0886711	0.233766	0.0701662	0.116523	0.0372511	1.30257	0.649277	0.00335289	0.00167089	0.00149166	0.00062736	0.00145519	0.000419325	0.444888	0.43401	0.0135057	0.00235541	0.0103149	0.00124508	0.0101002	0.00156684	0.763742
Kaempferol-3-Rhamnoside-4''-Rhamnoside,-7-Rhamnoside	Kaempferol 6	0.000191772	2.14218e-06	0.000189319	4.45904e-06	0.000197447	4.35751e-06	0.987207	1.02959	0.000181073	5.33716e-06	0.000193131	7.23563e-06	0.000188721	1.862e-06	1.06659	1.04224	0.000195883	4.30879e-06	0.000189692	7.65694e-06	0.000190381	2.04927e-06	0.968396	0.971915	0.924394	0.000181073	5.13595e-06	0.000191161	3.8553e-06	0.000173502	5.89691e-06	1.05571	0.958185	0.000184358	2.18375e-06	0.000187444	2.19169e-06	0.000188407	4.96436e-06	1.01674	1.02197	0.000190788	8.02409e-06	0.000200535	4.85813e-06	0.000188186	5.70719e-06	1.05109
Kaempferol-7-O-alpha-L-rhamnoside	Kaempferol 7	0.0367025	0.00171279	0.0464403	0.00711301	0.0310652	0.00632714	1.26532	0.846406	0.0316633	0.00227141	0.026444	0.00229674	0.0226349	0.00331737	0.835163	0.714863	0.0271628	0.00478182	0.0283994	0.00227202	0.0203527	0.00182688	1.04553	0.749286	1.16569	0.0496217	0.00456152	0.032744	0.00700218	0.0409667	0.00376703	0.659872	0.82558	0.0483544	0.0069536	0.0328888	0.00634675	0.0319973	0.00257838	0.68016	0.661725	0.0359397	0.00384086	0.0305255	0.00179959	0.0342154	0.00495525	0.849355
Keracyanin Chloride	Keracyanin	0.00428564	0.00130739	0.00238027	0.000943296	0.00389275	0.000747861	0.555406	0.908324	0.00164681	0.000431328	0.00266617	0.000848383	0.00159116	0.000727592	1.61899	0.966205	0.00322931	0.00153179	0.00155983	0.000436471	0.00497141	0.00134379	0.483024	1.53946	0.509958	0.00300034	0.00105598	0.00393715	0.000851133	0.00317093	0.000383652	1.31223	1.05686	0.00142754	0.000554365	0.00425832	0.001041	0.00314669	0.000401106	2.98298	2.20428	0.0185753	0.0106902	0.0104112	0.00418003	0.0083766	0.00239338	0.560486
Kynurenic acid	Kynurenic ac	0.0300375	0.00620381	0.0169208	0.00198074	0.0148564	0.00269106	0.563321	0.494595	0.00632666	0.0026743	0.00493931	0.000672557	0.00774409	0.00172116	0.780713	1.22404	0.00802484	0.00127799	0.00607183	0.000769064	0.00568699	0.00131262	0.756629	0.708673	0.788385	0.0185365	0.00395673	0.0113189	0.000605639	0.0169771	0.00170792	0.61063	0.915873	0.00584847	0.00169722	0.00749081	0.00177674	0.00824041	0.00127418	1.28082	1.40899	0.00888512	0.00287711	0.00572512	0.000630999	0.00765302	0.00107501	0.644349
L-(-)-Phenylalanine	Phenylalanine	0.419051	0.0397362	0.45414	0.0705864	0.892223	0.268764	1.08374	2.12915	0.316419	0.0212577	0.252194	0.0509186	0.23004	0.0233972	0.797024	0.727009	0.329484	0.0596232	0.176233	0.0100615	0.237952	0.0294395	0.534875	0.722195	0.960348	0.256057	0.0336053	0.332149	0.033369	1.15349	0.36107	1.29717	4.50483	0.264764	0.0326622	0.230336	0.0167694	0.263633	0.017762	0.869969	0.995729	0.219673	0.0523224	0.231656	0.0296386	0.209826	0.0190703	1.05455
L-allo-threonine	Threonine	1.39317	0.0572089	1.20528	0.105822	1.37107	0.0887159	0.865136	0.984138	1.39289	0.17097	0.994253	0.0416477	1.02731	0.10734	0.713808	0.737539	0.929048	0.117878	0.644622	0.01608	0.7852	0.0758522	0.693852	0.845166	1.49926	0.955411	0.103062	0.812844	0.0933921	0.771451	0.0778988	0.85078	0.807454	1.26445	0.238683	0.882152	0.0695823	0.807221	0.0740595	0.697659	0.638399	0.895426	0.339147	0.69089	0.0542668	0.533813	0.0362541	0.771577
L-Anserine	Anserine	0.0174315	0.00411208	0.0302965	0.00512721	0.0224181	0.00162229	1.73803	1.28606	0.0232147	0.00191156	0.0281759	0.003273	0.0272711	0.00336822	1.21371	1.17473	0.0101045	0.00149344	0.0111462	0.00109292	0.0138205	0.00227263	1.10309	1.36776	2.29747	0.0127245	0.00352513	0.021794	0.0065206	0.01989	0.00208901	1.71276	1.56312	0.0270287	0.00153215	0.0276446	0.00128012	0.0292751	0.0042906	1.02279	1.08311	0.00908782	0.00343314	0.0158265	0.00379908	0.0135382	0.00229803	1.74151
L-Asparagine	Asparagine	16.8924	2.7732	2.19769	0.404998	1.26168	0.526462	0.130099	0.0746892	73.7883	12.6881	14.3281	3.16368	11.5106	3.32616	0.194178	0.155995	18.3996	2.63864	4.94882	0.283468	5.27706	0.449965	0.268964	0.286803	4.01033	7.19093	2.16078	2.26967	0.766843	2.1199	0.541846	0.315629	0.294802	15.8784	3.22937	6.42765	0.610716	4.98685	1.77614	0.404805	0.314066	13.7646	2.35062	7.18342	0.662722	6.93786	0.918223	0.521877
L-Aspartic acid	Aspartic ac	5.23593	0.497073	1.98508	0.26078	1.06492	0.258147	0.379127	0.203388	6.81601	0.730607	4.1063	0.549066	2.16127	0.35152	0.60245	0.317088	1.88794	0.218207	0.922244	0.0449496	0.849826	0.0349389	0.488493	0.450135	3.6103	4.79829	0.22791	1.86673	0.227054	0.953774	0.127906	0.38904	0.198774	3.79637	0.600063	2.40722	0.166432	1.44023	0.225481	0.634085	0.379371	1.57103	0.458869	1.60841	0.16302	1.6756	0.153461	1.02379
Lauroylcarnitine	Lauroylcarnitine	0.0119509	0.00186825	0.0100347	0.00175611	0.00947375	0.00342599	0.839663	0.792721	0.0128633	0.00219381	0.00810597	0.00179323	0.00602022	0.00136698	0.630165	0.468017	0.00849615	0.00117703	0.00845557	0.00123493	0.00567648	0.00103412	0.995224	0.668123	1.51401	0.0135085	0.00197435	0.0113293	0.00281332	0.0112344	0.00289693	0.838678	0.831652	0.0103327	0.00147044	0.00639503	0.000913478	0.0148189	0.00202529	0.618914	1.43417	0.00965862	0.00151791	0.00810683	0.00202231	0.00928785	0.000426744	0.839336
L-beta-homovaline-HCl	Homovaline	0.000112234	6.44594e-06	0.000100259	6.71244e-06	9.04258e-05	2.77849e-06	0.893302	0.805688	8.19232e-05	2.24575e-06	7.51836e-05	2.43464e-06	7.07404e-05	2.53217e-06	0.917733	0.863497	7.78539e-05	2.28275e-06	6.63868e-05	2.82329e-06	6.3512e-05	8.5179e-07	0.85271	0.815785	1.05227	8.11273e-05	6.43633e-06	7.72653e-05	3.94569e-06	7.28311e-05	1.8763e-06	0.952396	0.897739	0.000102277	5.74782e-06	7.20878e-05	1.12097e-06	7.38227e-05	3.10152e-06	0.704829	0.721792	8.16559e-05	5.35967e-06	6.98376e-05	2.74827e-06	6.63117e-05	2.15584e-06	0.855267
L-Canavanine	Canavanine	0.00853712	0.00306613	0.00328707	0.00179434	0.00247704	0.000961993	0.385033	0.29015	0.308357	0.0574352	0.90931	0.141604	1.10828	0.186996	2.94889	3.59416	0.868447	0.249962	0.395771	0.143086	0.905358	0.200183	0.455723	1.0425	0.355067	0.0828258	0.0119632	0.025279	0.00554649	0.0267763	0.00557628	0.305208	0.323284	0.435229	0.0770607	0.647703	0.056411	0.879868	0.113717	1.48819	2.02162	0.00124635	0.000521718	0.0148202	0.00278989	0.0258751	0.00414485	11.8908
L-CarnitineHCl	Carnitine	0.0212954	0.00370295	0.0330235	0.00811682	0.0162323	0.00345641	1.55073	0.762241	0.00940289	0.000510549	0.00575477	0.00131258	0.00632303	0.00242685	0.612022	0.672457	0.0137501	0.00132564	0.0056206	0.00191987	0.00495117	0.00121807	0.408767	0.360082	0.683839	0.0222779	0.00262316	0.0264908	0.00230046	0.0150218	0.00125095	1.1891	0.674289	0.00442647	0.000912702	0.00453056	0.00104219	0.0032333	0.000805024	1.02352	0.730448	0.0155852	0.00970282	0.00450028	0.00139494	0.0041959	0.000780462	0.288754
L-Carnosine	Carnosine	0.00410587	0.00124295	0.018305	0.00231282	0.00842494	0.00264602	4.45826	2.05193	0.00611533	0.000769055	0.00421306	0.000466104	0.00495736	0.00141182	0.688934	0.810644	0.00368315	0.00136944	0.00656004	0.00160885	0.00335787	0.000957407	1.78109	0.911685	1.66035	0.00457047	0.00172695	0.0119556	0.00297675	0.0124291	0.00263078	2.61584	2.71945	0.00334148	0.00101081	0.00435144	0.00143249	0.00518878	0.00115004	1.30225	1.55284	0.00384066	0.00116221	0.00323949	0.00101508	0.00242782	0.000282786	0.843474
L-Cystine	Cystine	0.0144017	0.00407395	0.0396664	0.00832029	0.0172594	0.00552522	2.75428	1.19843	0.0247129	0.00387468	0.018483	0.00370311	0.0230214	0.00308613	0.747908	0.931555	0.0171547	0.00409611	0.0182564	0.00271993	0.0261692	0.00463495	1.06422	1.52548	1.44059	0.0100608	0.00233306	0.0382225	0.009153	0.0247799	0.00326556	3.79917	2.46302	0.0226654	0.00297024	0.019459	0.00285456	0.0147507	0.00123969	0.858531	0.650804	0.0222558	0.00729597	0.0228094	0.00367457	0.0170688	0.00214576	1.02487
L-Ethionine	Ethionine	0.000122947	6.47099e-06	0.000121961	1.02301e-05	0.000615035	0.000516824	0.99198	5.00244	0.000368498	0.000276053	0.000443483	0.000355138	8.06589e-05	1.73199e-06	1.20349	0.218885	0.000516598	0.000430113	7.22243e-05	2.26503e-06	0.000475964	0.000405644	0.139808	0.921343	0.713317	0.00076774	0.00043351	8.49788e-05	4.23384e-06	8.15242e-05	3.53151e-06	0.110687	0.106187	0.000532184	0.000422682	0.000702229	0.000405381	8.16865e-05	3.16602e-06	1.31952	0.153493	9.11494e-05	8.35747e-06	0.000836052	0.00047083	0.000362586	0.000290491	9.17232
Leucylleucyltyrosine	Leucylleucyltyrosine	0.00349515	0.00100637	0.00596298	0.00350173	0.00785316	0.00269395	1.70607	2.24687	0.0101152	0.00581808	0.0105884	0.00910991	0.00109822	0.00042982	1.04678	0.108571	0.105763	0.0655426	0.0129147	0.00780633	0.0238268	0.00993065	0.12211	0.225284	0.0956402	0.00303333	0.00108127	0.00111067	0.000643721	0.00380857	0.00212734	0.366155	1.25557	0.235589	0.0334349	0.156843	0.0352893	0.154606	0.0446134	0.665748	0.656253	0.0986258	0.0168606	0.0403025	0.00384993	0.0571709	0.00907054	0.40864
Leupeptin hemisulfate salt	Leupeptin	0.146675	0.0396849	0.0555172	0.0192137	0.156599	0.045515	0.378504	1.06766	0.00566218	0.00162398	0.0356747	0.0121173	0.109309	0.0464551	6.30053	19.3051	0.00402867	0.000751054	0.00412296	0.000483629	0.00521643	0.0016351	1.02341	1.29483	1.40547	0.0924832	0.0153936	0.100433	0.0202694	0.102595	0.0140987	1.08596	1.10933	0.00502103	0.00114411	0.00454777	0.0012315	0.00588179	0.00133914	0.905745	1.17143	0.00828516	0.00202772	0.00460016	0.00172377	0.00800379	0.0038378	0.555228
L-Glutamic acid	Glutamic ac	51.99	2.72072	32.888	3.63776	16.0647	3.11354	0.632583	0.308995	16.7519	3.54054	16.3266	2.22087	14.3888	1.49639	0.974613	0.858939	6.75681	1.22496	4.07716	0.402177	2.9599	0.216174	0.603415	0.438062	2.47926	39.114	2.6781	29.0838	2.72905	10.2565	1.85668	0.743565	0.262221	8.18389	0.968567	4.95784	0.859913	3.13214	0.700811	0.605804	0.38272	4.39867	1.62431	2.86071	0.335367	2.17556	0.0861804	0.650359
L-Glutamine	Glutamine	2.89123	0.379357	1.26547	0.164493	0.92175	0.149464	0.437693	0.318809	5.29081	1.13827	1.63758	0.325328	1.06192	0.203293	0.309515	0.200711	12.1075	4.97126	0.559502	0.0765956	0.455039	0.0181701	0.0462114	0.0375833	0.436987	1.00716	0.17597	1.15058	0.14252	1.47102	0.203014	1.14239	1.46056	6.68688	1.84672	0.780928	0.0877816	0.386146	0.0655144	0.116785	0.0577468	1.59499	0.448805	0.479075	0.0797728	0.444695	0.049208	0.300363
L-Glutathione (reduced form)	Glutathione (reduced)	0.015146	0.00407824	0.0197694	0.00348548	0.0257329	0.00767409	1.30526	1.69899	0.0360106	0.008758	0.024618	0.0106987	0.0510219	0.0254319	0.683632	1.41686	0.0406964	0.00612328	0.00910869	0.00244491	0.00655499	0.00121048	0.22382	0.16107	0.88486	1.11853	0.274204	1.24216	0.405734	0.233241	0.0667756	1.11053	0.208525	0.295431	0.0334107	0.0849987	0.0266305	0.0608662	0.019162	0.28771	0.206025	0.407031	0.0402754	0.050197	0.0175787	0.0255872	0.002627	0.123325
L-Histidine	Histidine	0.380972	0.0274215	0.821725	0.0921261	1.60797	0.162839	2.15691	4.22069	7.5352	0.617254	7.46859	1.30457	8.03007	1.3285	0.99116	1.06567	1.04299	0.214515	0.437878	0.0519897	1.30522	0.124488	0.41983	1.25142	7.22462	0.30699	0.0419657	0.622274	0.0813655	2.32185	0.424798	2.02702	7.56328	1.75546	0.661269	1.19554	0.14483	2.02548	0.312622	0.681038	1.15381	1.40572	0.648525	1.56356	0.371377	2.6734	0.421876	1.11228
L-Histidinol dihydrochloride	Histidinol	0.0280918	0.0054388	0.0401693	0.00604784	0.0372792	0.00411182	1.42993	1.32705	0.0252208	0.00507104	0.0125735	0.00161902	0.0137354	0.00306423	0.498534	0.544603	0.0110598	0.00170504	0.00936657	0.00291436	0.00841466	0.00190864	0.846905	0.760836	2.28042	0.0147323	0.0040094	0.0266637	0.00736342	0.0337029	0.00286252	1.80988	2.2877	0.0217879	0.00907076	0.0124059	0.00232967	0.0096512	0.00150693	0.569395	0.442962	0.00997273	0.0022742	0.00531214	0.001207	0.00839247	0.00217043	0.532667
L-Homocarnosine	Homocarnosine	0.906037	0.141468	1.03731	0.129613	0.847041	0.130279	1.14488	0.934885	0.0233049	0.00334116	0.0338504	0.0102233	0.0200751	0.00168477	1.4525	0.861412	0.0133959	0.00160351	0.07764	0.014899	0.0891235	0.00698707	5.79579	6.65303	1.7397	0.259638	0.0270643	0.437224	0.104052	0.323396	0.0516246	1.68398	1.24557	0.0378635	0.00273242	0.0338846	0.005783	0.0411175	0.00323736	0.894917	1.08594	0.0134391	0.00143031	0.0394719	0.00728062	0.0281237	0.00765189	2.9371
L-Homocystine	Homocystine	1.08597	0.101308	0.627334	0.112081	0.409606	0.110752	0.577672	0.37718	0.112749	0.0249701	0.175735	0.0208313	0.171288	0.013744	1.55864	1.5192	0.0384006	0.0139301	0.0310119	0.0110595	0.0485406	0.00866431	0.807588	1.26406	2.93612	0.148064	0.04411	0.162101	0.02589	0.115901	0.0294985	1.0948	0.782778	0.194844	0.0269944	0.134729	0.0192448	0.11533	0.0211109	0.691471	0.591911	0.361151	0.0583025	0.0530047	0.00850561	0.081873	0.00808399	0.146766
Licochalcone A	Licochalcone A	0.000184245	2.60299e-06	0.000178565	3.13725e-06	0.000178474	1.81649e-06	0.969172	0.968674	0.000166092	1.84006e-06	0.000180744	3.84225e-06	0.000171536	4.2165e-06	1.08821	1.03278	0.000176991	3.1684e-06	0.000177873	3.11471e-06	0.000168619	2.07525e-06	1.00498	0.952698	0.938423	0.000166159	2.50304e-06	0.000173693	5.16597e-06	0.000165525	3.9041e-06	1.04534	0.996182	0.000172509	2.73452e-06	0.000179158	3.49485e-06	0.00017297	6.4489e-06	1.03854	1.00267	0.000176789	4.60759e-06	0.000183939	4.46375e-06	0.000173574	2.64086e-06	1.04045
Licoflavonol	Licoflavonol	0.00353266	0.000513409	0.00170068	0.00124371	0.00177442	0.0010701	0.481418	0.502289	0.00042555	0.000338217	0.00150108	0.000439585	0.00183287	0.000692567	3.5274	4.30705	0.00181455	0.000623607	0.00134043	0.000359126	0.000585813	0.000321164	0.738712	0.322841	0.234521	0.00222807	0.000544705	0.00208792	0.00025462	0.00216726	0.000721235	0.937099	0.97271	0.00312022	0.000833832	0.00151394	0.000593532	0.0017132	0.000194555	0.485203	0.549062	0.00114294	0.000719642	0.00176794	0.000308624	0.000800717	0.00030104	1.54683
Licoricidin	Licoricidin	2.69022	0.358099	2.29934	0.0990646	2.33452	0.235633	0.854703	0.867782	2.11163	0.16353	2.0813	0.233316	1.91781	0.0918588	0.98564	0.908216	2.37971	0.0484268	1.41443	0.161597	1.52709	0.127332	0.594372	0.641713	0.887347	1.6003	0.183605	1.72693	0.172346	1.44278	0.136522	1.07913	0.901568	2.12716	0.262065	1.70979	0.210209	1.42052	0.117215	0.803791	0.667802	2.10755	0.132298	1.42113	0.17296	1.34521	0.0338307	0.674302
Lignoceric Acid	Lignoceric ac	3.46754	0.29828	2.95686	0.19542	3.01033	0.204866	0.852725	0.868147	2.57476	0.168049	2.73905	0.174559	2.63884	0.0246082	1.06381	1.02489	2.82632	0.0912717	2.02193	0.161186	2.08491	0.114971	0.715392	0.737675	0.910992	2.46188	0.190321	2.2708	0.223865	1.98494	0.198802	0.922385	0.806268	2.96156	0.194718	2.17644	0.155402	2.03893	0.138926	0.734895	0.688465	2.68223	0.113876	1.91291	0.205604	1.91156	0.055464	0.71318
Liquiritigenin	Liquiritigenin	0.0376322	0.00478802	0.0347135	0.0032404	0.0259507	0.00255732	0.922443	0.689588	0.0268534	0.00506708	0.0249217	0.00299427	0.0178327	0.00263603	0.928065	0.664075	0.031875	0.000595506	0.0179403	0.00338023	0.0180761	0.00212941	0.562833	0.567095	0.842459	0.0353015	0.00387595	0.0294708	0.00212161	0.0214462	0.00495901	0.834834	0.607516	0.053489	0.00776641	0.0278112	0.00316275	0.0275109	0.001496	0.519942	0.514328	0.0388725	0.00634039	0.0270755	0.0032579	0.0266001	0.00363484	0.696522
Liquiritin	Liquiritin 1	0.000191772	2.14218e-06	0.000189319	4.45904e-06	0.000197447	4.35751e-06	0.987207	1.02959	0.000181073	5.33716e-06	0.000193131	7.23563e-06	0.000188721	1.862e-06	1.06659	1.04224	0.000954469	0.000761722	0.000189692	7.65694e-06	0.000190381	2.04927e-06	0.198741	0.199463	0.18971	0.000181073	5.13595e-06	0.000894818	0.000703941	0.00121088	0.00103318	4.94174	6.68721	0.00519417	0.00305295	0.000187444	2.19169e-06	0.000929314	0.000744698	0.0360873	0.178915	0.00547453	0.00324598	0.000955501	0.000756415	0.000188186	5.70719e-06	0.174536
Liquiritin apioside	Liquiritin 2	0.000191772	2.14218e-06	0.000189319	4.45904e-06	0.000197447	4.35751e-06	0.987207	1.02959	0.000181073	5.33716e-06	0.000193131	7.23563e-06	0.000188721	1.862e-06	1.06659	1.04224	0.000195883	4.30879e-06	0.000927759	0.000741092	0.000190381	2.04927e-06	4.7363	0.971915	0.924394	0.000850606	0.000670017	0.000191161	3.8553e-06	0.000173502	5.89691e-06	0.224735	0.203974	0.000184358	2.18375e-06	0.00102937	0.000840238	0.000891537	0.000704073	5.58357	4.83591	0.000190788	8.02409e-06	0.000200535	4.85813e-06	0.000837456	0.000646592	1.05109
L-Isoleucine	Isoleucine	0.483485	0.0236937	0.880739	0.147373	3.10202	0.200358	1.82165	6.41595	0.563797	0.0709987	0.436888	0.076131	0.916577	0.387349	0.774904	1.62572	0.776823	0.111372	0.667341	0.0402043	0.951723	0.0846627	0.859065	1.22515	0.725773	0.557157	0.0673453	1.11574	0.164782	3.51995	0.443728	2.00256	6.3177	0.57315	0.0434475	1.84748	0.276499	2.04586	0.19665	3.22338	3.56951	1.05098	0.480801	1.34887	0.245502	1.03695	0.129709	1.28344
L-Kynurenine	Kynurenine	0.00768682	0.00340723	0.00994614	0.00183037	0.0094188	0.00158508	1.29392	1.22532	0.00580354	0.00180731	0.00864161	0.00195283	0.00335268	0.00121191	1.48903	0.577697	0.0296936	0.00925187	0.00729559	0.00120467	0.0100518	0.00147944	0.245696	0.338517	0.195447	0.00430742	0.00160435	0.00502106	0.000988969	0.00843366	0.000636917	1.16568	1.95794	0.00799117	0.00291615	0.00359644	0.000865367	0.00452063	0.0010427	0.450052	0.565703	0.00888513	0.00166472	0.00402567	0.000918366	0.00377771	0.000262009	0.45308
L-Leucine, (Cell Culture Reagent, Crystalline)	Leucine	3.76643	0.186405	7.78918	1.34814	22.4864	0.777464	2.06806	5.97022	4.45461	0.43863	3.21798	0.489502	5.57489	2.29402	0.722393	1.25149	6.13404	0.901122	5.00408	0.280261	6.61364	0.588613	0.815789	1.07819	0.726211	4.67616	0.485758	9.2346	1.07384	26.519	3.51155	1.97483	5.6711	4.43678	0.375404	13.1457	1.76304	12.6637	1.00359	2.9629	2.85425	9.31879	4.94377	8.58857	1.48541	6.5038	0.938546	0.92164
L-Lysine HCl	Lysine	5.73119	0.692309	2.76016	0.346965	2.10307	0.254647	0.481603	0.366952	10.4685	2.26836	3.39752	0.660358	2.22896	0.382531	0.324546	0.212921	23.8573	9.74089	1.15558	0.134462	1.11232	0.0456398	0.048437	0.0466237	0.438797	2.06752	0.324105	2.522	0.312794	3.07211	0.327441	1.21982	1.4859	13.0474	3.64303	1.67653	0.122687	0.867113	0.12676	0.128496	0.0664587	3.16569	1.06459	0.992136	0.182527	0.943684	0.121693	0.313403
L-Methionine	Methionine	0.106311	0.0178857	0.0824841	0.00688025	0.145094	0.0158524	0.775876	1.3648	0.135681	0.0201568	0.0594984	0.00661665	0.0454372	0.00700627	0.438518	0.334884	0.0370355	0.0076107	0.0229485	0.00398534	0.0326364	0.00670744	0.619634	0.881218	3.66352	0.0911851	0.00818022	0.0688664	0.00395589	0.154136	0.027042	0.755238	1.69036	0.127314	0.0137176	0.0692112	0.00618558	0.0859886	0.0106882	0.543624	0.675403	0.142339	0.116133	0.0272207	0.00545612	0.0311168	0.00544153	0.191239
L-Methionine sulfone	Methionine 2	1.06699	0.113835	0.865926	0.0550289	0.754145	0.0428401	0.811556	0.706793	0.713123	0.0398066	0.610762	0.0227482	0.600782	0.0528567	0.856462	0.842467	0.901992	0.0983468	0.675657	0.0501358	0.572465	0.0196358	0.749073	0.634668	0.790609	0.698153	0.0817565	0.608678	0.0868122	0.771207	0.0651661	0.871841	1.10464	0.747189	0.0687914	0.615701	0.0633861	0.666296	0.0536201	0.824022	0.891737	0.907014	0.115069	0.658229	0.0466621	0.712778	0.0566228	0.72571
L-Ornithine monohydrochloride	Ornithine	3.88928	0.628267	0.617015	0.112078	0.339523	0.103161	0.158645	0.0872972	16.7858	2.68518	3.39848	0.702432	2.8531	0.825573	0.202461	0.169971	4.19187	0.612352	1.11776	0.0493575	1.36575	0.106921	0.26665	0.325811	4.00438	1.65266	0.485278	0.545523	0.18604	0.546102	0.126181	0.330089	0.330439	3.90001	0.67753	1.77443	0.154738	1.2204	0.41808	0.454981	0.312923	3.50075	0.898459	1.73421	0.168279	1.59693	0.196275	0.495383
L-Proline	Proline	19.6521	5.04832	41.724	7.68097	301.293	22.6679	2.12313	15.3313	68.2471	10.9625	178.107	13.3897	278.763	18.3489	2.60974	4.08461	7.20982	1.4073	84.6204	11.3	175.943	7.37202	11.7368	24.4032	9.46586	5.33487	0.422246	66.0011	11.6116	358.204	32.899	12.3716	67.1438	28.8405	18.4915	120.832	18.3738	253.403	26.9082	4.18966	8.78637	4.51313	1.97786	110.951	13.941	180.788	21.8863	24.584
L-Pyroglutamic acid	Pyroglutamic ac	19.0191	8.32343	7.53504	0.469961	17.0403	4.0194	0.396184	0.895958	21.5793	5.24349	16.1285	3.56384	8.50008	1.86574	0.747406	0.3939	5.60784	1.06603	4.07095	0.428849	3.305	0.135375	0.72594	0.589354	3.84806	6.1926	0.989221	5.44783	1.10374	7.93604	1.71888	0.879732	1.28154	6.24298	2.18431	8.09624	0.922353	8.92491	0.886881	1.29685	1.42959	3.64796	0.622314	9.07783	1.33557	9.02432	1.17145	2.48846
L-Saccharopine	Saccharopine	0.122921	0.0222575	0.151978	0.0212986	3.1398	0.498221	1.23639	25.5433	0.183912	0.021253	0.139554	0.0168318	0.10633	0.0142006	0.758806	0.578154	0.129095	0.0173102	0.0945315	0.0142477	0.229995	0.0356624	0.732265	1.7816	1.42463	0.117014	0.0100842	0.230627	0.0287075	3.2744	0.503526	1.97093	27.9829	0.0633001	0.00999743	0.0676825	0.00847943	0.123979	0.0420978	1.06923	1.95859	0.0639696	0.0347252	0.169148	0.0287327	0.20695	0.019731	2.64419
L-Serine	Serine	7.41953	0.989706	5.64254	0.370817	2.28633	0.323665	0.760498	0.30815	4.51219	0.324724	2.35571	0.23079	1.5802	0.133913	0.522077	0.350207	3.76148	0.746625	1.37007	0.0636518	1.544	0.13825	0.364237	0.410476	1.19958	3.99487	0.366148	1.84691	0.270138	1.48236	0.159748	0.462319	0.371066	4.48048	0.515296	1.6726	0.0519632	1.26926	0.0945638	0.373308	0.283287	1.91388	0.708836	1.25731	0.124321	1.05474	0.131478	0.656942
L-Threonic acid hemicalcium salt	Threonic ac	0.949402	0.052914	1.06824	0.0960322	1.04259	0.0661445	1.12518	1.09816	0.256327	0.0349098	0.28978	0.00921478	0.34166	0.0295842	1.13051	1.33291	0.121334	0.0163566	0.0577941	0.0102639	0.110789	0.00226423	0.476324	0.913092	2.11258	0.564973	0.105344	0.888472	0.108127	0.866089	0.085641	1.57259	1.53297	0.111843	0.0260605	0.0945543	0.0179998	0.0983556	0.0251971	0.845423	0.879411	0.0504846	0.0101594	0.0446633	0.00895639	0.0497245	0.00956694	0.884692
L-Tryptophane	Tryptophane	0.744799	0.106889	1.99026	0.245389	11.5979	1.39406	2.67222	15.5719	0.613129	0.055867	0.480574	0.149671	0.558696	0.0951212	0.783806	0.911221	1.32648	0.267995	1.85204	0.0903642	2.39547	0.190856	1.39621	1.80589	0.462224	0.776822	0.112427	2.98025	0.399469	16.4892	3.11693	3.83646	21.2265	3.98341	0.538367	6.44766	0.647427	6.29466	0.790722	1.61863	1.58022	3.23121	0.653478	4.65489	0.85852	5.58354	0.736193	1.4406
L-Tyrosine	Tyrosine	0.256696	0.0153319	0.462542	0.0673871	0.543192	0.0640699	1.80191	2.11609	0.194185	0.0254528	0.0941597	0.0154156	0.0557125	0.00613974	0.484898	0.286905	0.161596	0.012681	0.129647	0.0121496	0.107235	0.00960102	0.802292	0.663598	1.20167	0.308382	0.0302681	0.338769	0.04234	0.580743	0.0585354	1.09854	1.8832	0.320776	0.0417955	0.196973	0.00839224	0.144108	0.0137819	0.61405	0.449247	0.525079	0.31085	0.120168	0.0202433	0.110111	0.0172026	0.228857
Lupiwighteone	Lupiwighteone	0.00296777	0.00105233	0.00663613	0.00263491	0.00480922	0.00125521	2.23607	1.62048	0.00225802	0.000554044	0.00394317	0.0011701	0.00143061	0.000385264	1.7463	0.633569	0.00207928	0.00041597	0.00433884	0.00109621	0.00344173	0.0015192	2.08671	1.65525	1.08597	0.00599069	0.00175466	0.00260806	0.00136275	0.00291202	0.000591128	0.435352	0.48609	0.00265692	0.000688236	0.00203788	0.000155904	0.0030626	0.000737894	0.767009	1.15269	0.00777416	0.00285633	0.00846159	0.00250778	0.00307335	0.00107782	1.08842
Luteolin	Luteolin 1	0.012281	0.000623404	0.0108302	0.00238951	0.0139162	0.00266222	0.881862	1.13314	0.00937873	0.00245833	0.00900873	0.00184058	0.00710508	0.00162224	0.960548	0.757574	0.0099147	0.00171646	0.00586427	0.001374	0.00564314	0.00162289	0.591472	0.569169	0.945943	0.0447781	0.0111587	0.072086	0.0260635	0.0315644	0.00462523	1.60985	0.704907	0.00704053	0.00100059	0.00503634	0.0016782	0.00593539	0.000810829	0.715336	0.843032	0.0106287	0.00272311	0.00851276	0.00164884	0.00874204	0.00103536	0.800921
Luteolin 7-O-glucuronide	Luteolin 2	0.0445528	0.0140291	0.0306627	0.0113637	0.139886	0.0657969	0.688233	3.13979	0.00203819	0.00061944	0.00164025	0.000713277	0.00313505	0.00126725	0.804757	1.53815	0.001978	0.000548193	0.00174245	0.000902283	0.0016014	0.000254756	0.880918	0.809606	1.03043	1.16837	0.298235	2.49257	1.06186	0.893738	0.169391	2.13338	0.764945	0.00240475	0.00063379	0.0013371	0.000602194	0.00383543	0.00122644	0.556025	1.59494	0.00325231	0.00159476	0.00150797	0.000407038	0.00151804	0.000455245	0.463662
Luteolin-3',7-di-O-glucoside	Luteolin 3	0.00626697	0.00285413	0.00199635	0.000776867	0.00122563	0.000797009	0.318552	0.195571	0.000930786	0.000842667	7.94636e-05	4.14256e-06	0.000793973	0.000446366	0.0853725	0.853014	0.00165039	0.00118573	0.00165186	0.000468633	0.0013707	0.000485786	1.00089	0.830532	0.563981	0.0344914	0.0136172	0.0644579	0.025021	0.0134052	0.00355377	1.86881	0.388652	0.00123996	0.00113677	0.0010571	0.000427448	0.000643368	0.000349225	0.85253	0.518864	0.00313838	0.00120828	0.00151608	0.000625715	0.00226517	0.000649779	0.483076
Luteolin-4'-O-glucoside	Luteolin 4	0.0554779	0.0168726	0.100622	0.0290226	0.103632	0.0313308	1.81374	1.86799	0.0042193	0.000466416	0.0108865	0.00304271	0.0167079	0.00364133	2.58016	3.95988	0.00659787	0.0026963	0.00592869	0.000872513	0.00952744	0.0021663	0.898576	1.44402	0.639495	0.237042	0.0808406	0.432147	0.110098	0.259209	0.073884	1.82308	1.09351	0.00856255	0.00301165	0.0137917	0.00384074	0.02039	0.00905608	1.6107	2.3813	0.0262412	0.0063746	0.0111498	0.00189126	0.0116111	0.00411118	0.424897
Maleic acid	Maleic ac	0.141999	0.0502779	0.202349	0.0196671	0.162975	0.0280789	1.425	1.14772	0.111301	0.0314478	0.137513	0.0251986	0.116818	0.0188611	1.23551	1.04957	0.0362434	0.00695937	0.109431	0.0103653	0.133558	0.0235166	3.01933	3.68502	3.07092	0.10304	0.00813436	0.320589	0.0418463	0.253338	0.0363907	3.11132	2.45864	0.0531224	0.0199132	0.169645	0.0160127	0.175238	0.035106	3.19347	3.29875	0.0320031	0.00354843	0.097877	0.0174112	0.0919726	0.0136657	3.05836
Maltotriose	Maltotriose	0.0180537	0.00241584	0.0154823	0.00192414	0.0309176	0.00542598	0.857569	1.71253	0.0118457	0.00244289	0.0180562	0.00502209	0.0306587	0.00608208	1.52428	2.58818	0.00395618	0.00144552	0.0113882	0.00350414	0.0206861	0.0025498	2.87858	5.2288	2.99422	0.00503271	0.00215572	0.0152517	0.00199709	0.0176619	0.00422232	3.03052	3.50941	0.00936514	0.00202768	0.0144602	0.00206261	0.0270536	0.00332838	1.54404	2.88876	0.00256923	0.000990425	0.0133309	0.00447861	0.00982889	0.00255255	5.18866
Malvidin 3-Galactoside Chloride	Malvidin 1	0.000183741	2.57608e-06	0.000172494	3.83714e-06	0.000176408	3.9329e-06	0.938792	0.96009	0.000177646	2.29517e-06	0.000177862	2.76774e-06	0.000176692	2.61824e-06	1.00122	0.994628	0.000181575	3.94774e-06	0.00018042	2.70484e-06	0.000177292	4.01224e-06	0.993641	0.976414	0.978363	0.000176379	2.29681e-06	0.000178712	4.78644e-06	0.000172401	5.27548e-06	1.01323	0.977449	0.000175071	3.92564e-06	0.000174404	4.62317e-06	0.000176838	6.8597e-06	0.996186	1.01009	0.000182653	2.58678e-06	0.000185749	5.03078e-06	0.000168834	5.74362e-06	1.01695
Malvidin 3-Glucoside Chloride	Malvidin 2	0.000183741	2.57608e-06	0.000172494	3.83714e-06	0.000176408	3.9329e-06	0.938792	0.96009	0.000177646	2.29517e-06	0.000177862	2.76774e-06	0.000835747	0.000659418	1.00122	4.70456	0.000181575	3.94774e-06	0.00018042	2.70484e-06	0.000177292	4.01224e-06	0.993641	0.976414	0.978363	0.256812	0.0328685	0.391828	0.0533827	0.404044	0.0408816	1.52574	1.57331	0.00439204	0.0019198	0.000841687	0.000669028	0.00239798	0.00138525	0.191639	0.545983	0.000182653	2.58678e-06	0.000185749	5.03078e-06	0.000168834	5.74362e-06	1.01695
Malvin chloride	Malvin 3	0.00134409	0.000794004	0.00171722	0.000991654	0.000806059	0.000713167	1.27761	0.599707	0.00053106	0.000445229	0.000459481	0.000381829	7.21452e-05	2.31274e-06	0.865215	0.135851	0.000788911	0.000468335	0.000427465	0.000359754	0.000244631	0.00018236	0.541842	0.310087	0.673156	0.0271725	0.00736806	0.0379016	0.00972123	0.025676	0.00422207	1.39485	0.944923	9.87716e-05	4.94767e-06	0.000276889	0.000202818	0.000393891	0.000320846	2.80333	3.9879	8.44212e-05	7.66692e-06	0.000673797	0.000389548	0.00049943	0.000271555	7.98137
Matairesinol	Matairesinol	0.0241255	0.0032149	0.0186898	0.00417749	0.0139979	0.00274674	0.77469	0.580211	0.0108585	0.00211656	0.010845	0.00166547	0.0106033	0.00246969	0.998756	0.976501	0.0107141	0.00160261	0.00980998	0.00173898	0.00956198	0.00113798	0.915617	0.89247	1.01348	0.0887314	0.0126827	0.117174	0.014881	0.0965625	0.0131393	1.32055	1.08826	0.0126264	0.00199243	0.011945	0.00184655	0.0126394	0.00148049	0.946039	1.00103	0.0140057	0.00149867	0.0146869	0.00193907	0.0118222	0.00102743	1.04863
Mecamylamine hydrochloride	Mecamylamine	0.132686	0.0255029	0.061958	0.00812256	0.0670612	0.0149526	0.466951	0.505412	0.0477139	0.0052633	0.0508425	0.0119785	0.0386274	0.0060265	1.06557	0.809564	0.050174	0.00878124	0.0447613	0.00718462	0.0312005	0.0050566	0.892121	0.621846	0.950968	0.0526692	0.0106944	0.0483179	0.0043967	0.0691572	0.0192213	0.917384	1.31305	0.0527416	0.0110613	0.0393509	0.00697592	0.0348901	0.00626883	0.746109	0.66153	0.0505605	0.0135971	0.0422789	0.00747011	0.0406693	0.00563633	0.836205
Medicarpin	Medicarpin	0.00761683	0.00749884	0.00314704	0.0020888	0.00169834	0.00160641	0.413169	0.222973	0.0831065	0.0273702	0.0152381	0.00651644	0.0119144	0.00726295	0.183356	0.143363	0.708715	0.174948	0.234973	0.0312371	0.272743	0.0560295	0.331548	0.384842	0.117264	8.44295e-05	7.31341e-06	0.0075186	0.00393963	0.0481478	0.0322675	89.0518	570.273	0.458756	0.263423	0.0742371	0.0173498	0.0330309	0.0136355	0.161823	0.0720009	1.18615	0.231275	0.0577547	0.00879997	0.0281514	0.00460287	0.0486908
Melatonin	Melatonin	0.010625	0.00294355	0.00729967	0.00192729	0.00633701	0.00154711	0.687028	0.596425	0.00695879	0.00284233	0.00413989	0.00114538	0.00358056	0.000519344	0.594916	0.514538	0.00457488	0.000439737	0.00571337	0.000639109	0.00482005	0.000821408	1.24886	1.05359	1.52109	0.0056917	0.00130581	0.00676922	0.00140366	0.00392406	0.000917548	1.18932	0.689436	0.00800947	0.00205444	0.00440345	0.000956266	0.00425276	0.00072882	0.549781	0.530967	0.00657415	0.00129321	0.00420713	0.000262015	0.00236726	0.000528608	0.639951
Mesaconic acid	Mesaconic ac	0.010847	0.0028068	0.0125009	0.00168671	0.00812608	0.00121197	1.15248	0.749153	0.0102197	0.00294183	0.00911272	0.00253918	0.00637147	0.00113578	0.891686	0.623452	0.00659436	0.00119982	0.008702	0.00193215	0.0089147	0.00151034	1.31961	1.35187	1.54976	0.0088416	0.00182874	0.00702376	0.00132292	0.0100292	0.00115834	0.7944	1.13432	0.00731974	0.000389143	0.00942982	0.00107079	0.00712418	0.00106235	1.28827	0.973283	0.00879253	0.00221892	0.00986521	0.00110009	0.0109411	0.00243213	1.122
Methionine sulfoxide	Methionine sulfoxide	0.245197	0.0267748	0.169014	0.0207278	0.367686	0.0352581	0.689297	1.49955	0.370109	0.031579	0.106273	0.00330571	0.091518	0.0130753	0.287141	0.247273	0.325451	0.0517273	0.12933	0.0155946	0.151723	0.0174915	0.397387	0.466192	1.13722	0.203807	0.0149859	0.190604	0.0172502	0.329729	0.0277384	0.935219	1.61785	0.273755	0.0644454	0.152959	0.00747585	0.158989	0.0144925	0.558745	0.580773	0.186357	0.0991753	0.161001	0.0219376	0.148194	0.0266364	0.86394
Methyl 2-aminobenzoate	Aminobenzoate	0.000116352	3.65158e-06	0.000101923	4.86005e-06	9.46958e-05	3.4543e-06	0.875985	0.813874	8.47106e-05	2.24873e-06	8.08344e-05	3.96346e-06	7.50828e-05	1.87605e-06	0.954241	0.886344	7.9473e-05	4.33563e-06	6.73927e-05	2.67516e-06	6.53147e-05	2.55518e-06	0.847995	0.821847	1.0659	7.90252e-05	4.63568e-06	7.90736e-05	4.39522e-06	7.32746e-05	2.13304e-06	1.00061	0.927231	0.000101232	3.97313e-06	7.54508e-05	2.28563e-06	7.42903e-05	3.04101e-06	0.745326	0.733862	8.68307e-05	1.12298e-05	7.18757e-05	2.66174e-06	6.77864e-05	2.1976e-06	0.827769
Methyl Dihydrojasmonate	Dihydrojasmonate	0.031156	0.00857428	0.0217413	0.00503236	0.023465	0.00402369	0.69782	0.753146	0.0172313	0.00195427	0.0209658	0.00449627	0.0157308	0.000467582	1.21673	0.912921	0.019822	0.00567415	0.0153371	0.00272532	0.0127261	0.00290364	0.773741	0.642019	0.869303	0.0204554	0.00475582	0.0215872	0.00589379	0.0153043	0.00120257	1.05533	0.748178	0.0171722	0.00323147	0.0156959	0.00446445	0.0151052	0.0016686	0.914029	0.879632	0.0171091	0.00304424	0.01637	0.0032245	0.00978864	0.00128444	0.956798
Methyl Jasmonate	Jasmonate	0.00860734	0.00170253	0.0110965	0.00255584	0.009189	0.00267381	1.28919	1.06758	0.0113148	0.00440145	0.00885541	0.00194401	0.00693838	0.00234031	0.782642	0.613214	0.00562303	0.00148971	0.00767941	0.00195624	0.0102844	0.00250166	1.36571	1.82897	2.01222	0.0112341	0.00271081	0.00533823	0.000836109	0.00713943	0.00129014	0.475183	0.635517	0.00879327	0.00136788	0.00677154	0.00274604	0.00593668	0.00111854	0.770082	0.675139	0.00775545	0.00163182	0.00431589	0.00131621	0.00709949	0.00253684	0.556497
Methylmalonic acid	Methylmalonic ac	0.406865	0.0235536	0.5647	0.0757628	0.877193	0.161111	1.38793	2.15598	0.469232	0.0648566	0.77224	0.0850274	0.673829	0.0908146	1.64575	1.43603	0.17716	0.0218326	1.05573	0.174956	1.08195	0.129406	5.95917	6.10719	2.64862	0.351302	0.0155949	0.748729	0.105322	0.601984	0.0267405	2.1313	1.71358	0.284367	0.0402176	0.709881	0.029675	0.897484	0.090043	2.49635	3.15607	0.115085	0.0108879	0.323774	0.0447388	0.318587	0.0279066	2.81334
m-Hydroxycinnamic acid	Hydroxycinnamic ac 2	0.000112234	6.44594e-06	0.000100259	6.71244e-06	9.04258e-05	2.77849e-06	0.893302	0.805688	8.19232e-05	2.24575e-06	7.51836e-05	2.43464e-06	7.07404e-05	2.53217e-06	0.917733	0.863497	7.78539e-05	2.28275e-06	6.63868e-05	2.82329e-06	6.3512e-05	8.5179e-07	0.85271	0.815785	1.05227	8.11273e-05	6.43633e-06	7.72653e-05	3.94569e-06	7.28311e-05	1.8763e-06	0.952396	0.897739	0.000102277	5.74782e-06	7.20878e-05	1.12097e-06	7.38227e-05	3.10152e-06	0.704829	0.721792	8.16559e-05	5.35967e-06	6.98376e-05	2.74827e-06	6.63117e-05	2.15584e-06	0.855267
Myricetin-3-Galactoside	Myricetin-3-Galactoside	0.00455933	0.000552959	0.00670112	0.000894597	0.0083394	0.000929968	1.46976	1.82908	0.00554613	0.00120044	0.00416223	0.00134308	0.00420079	0.00036459	0.750475	0.757428	0.0046679	0.00128538	0.00203924	0.000516536	0.00338663	0.000996238	0.436864	0.725516	1.18814	0.00756786	0.00185672	0.00694627	0.000926237	0.00981011	0.0026546	0.917865	1.29629	0.00448915	0.00157217	0.0027544	0.000740274	0.00323066	0.000535967	0.613567	0.719658	0.00673238	0.00170999	0.00357106	0.00104866	0.00207868	0.000523696	0.53043
Myricetin-3-Xyloside	Myricetin-3-Xyloside	0.000191772	2.14218e-06	0.000189319	4.45904e-06	0.000197447	4.35751e-06	0.987207	1.02959	0.000181073	5.33716e-06	0.000193131	7.23563e-06	0.000188721	1.862e-06	1.06659	1.04224	0.000195883	4.30879e-06	0.000189692	7.65694e-06	0.000190381	2.04927e-06	0.968396	0.971915	0.924394	0.000181073	5.13595e-06	0.000191161	3.8553e-06	0.000173502	5.89691e-06	1.05571	0.958185	0.000184358	2.18375e-06	0.000187444	2.19169e-06	0.000188407	4.96436e-06	1.01674	1.02197	0.000190788	8.02409e-06	0.000200535	4.85813e-06	0.000188186	5.70719e-06	1.05109
Myristoylcarnitine	Myristoylcarnitine	0.0075085	0.00256887	0.0107972	0.00314361	0.00545576	0.000940236	1.43799	0.726611	0.0148107	0.00667286	0.00609164	0.00230095	0.00781873	0.00388825	0.411299	0.52791	0.0055463	0.00107069	0.00378244	0.000713915	0.00376278	0.000818053	0.681976	0.678431	2.67038	0.00281241	0.000756409	0.00347482	0.000744366	0.0130274	0.00273517	1.23553	4.63212	0.0126271	0.00120505	0.00796727	0.00249631	0.00742717	0.00227201	0.630968	0.588195	0.00461811	0.000558486	0.00446259	0.000665995	0.00339569	0.000714222	0.966324
N-6-(delta-2-Isopentenyl)adenosinehemihydrate	Adenosinehemihydrate	0.00277513	0.000260322	0.00102433	0.000376764	0.000827646	0.000447786	0.369111	0.298237	0.0050896	0.00246258	0.00172904	0.000416136	0.00035877	0.000283447	0.339721	0.0704909	0.00103404	0.000635759	7.03467e-05	2.66828e-06	0.000794135	0.000298513	0.0680313	0.767996	4.92207	0.000883805	0.000524265	0.00105651	0.000427439	0.0020246	0.000969832	1.19541	2.29077	0.00411075	0.000800387	0.00138052	0.000655477	0.00236115	0.000782297	0.335832	0.574385	0.00140025	0.000763416	0.00060816	0.000336484	0.00152263	0.000118255	0.434323
N-Acetyl putrescine hydrochloride	Putrescine	0.275779	0.0522813	0.249419	0.0306673	0.173584	0.00898039	0.904419	0.629432	0.284984	0.047164	0.15911	0.0298496	0.194088	0.0500524	0.558312	0.681046	0.241649	0.0171753	0.100387	0.00359521	0.127282	0.0221399	0.415426	0.526723	1.17933	0.15631	0.0292204	0.200247	0.0141284	0.218035	0.0211316	1.28109	1.3949	1.29207	0.604458	0.154668	0.014403	0.141306	0.0147323	0.119706	0.109365	0.23204	0.0394784	0.158394	0.00813384	0.126676	0.0143683	0.682612
N-Acetyl-DL-aspartic acid	Aspartic ac	0.0207077	0.00795548	0.0329428	0.00549466	0.0503362	0.00650942	1.59085	2.43079	0.00500909	0.00141435	0.00284998	0.000999604	0.00288267	0.000750764	0.568961	0.575489	0.00250859	0.000750045	0.00231479	0.000405331	0.00286933	0.000448421	0.922746	1.1438	1.99678	0.0203947	0.00148246	0.0346805	0.00365857	0.0213537	0.00270947	1.70047	1.04702	0.00371028	0.00105299	0.00202516	0.000593175	0.00312447	0.000419403	0.545823	0.842113	0.00350011	0.000620265	0.00319622	0.000717658	0.00225568	0.000290207	0.913178
N-Acetyl-DL-glutamic acid	DL-glutamic ac	0.590332	0.119658	0.0974201	0.00558535	0.101343	0.0147375	0.165026	0.171671	0.0791756	0.0117285	0.115775	0.0265628	0.0814595	0.00778416	1.46225	1.02885	0.0443298	0.00627961	0.0261221	0.00434928	0.0308208	0.00163433	0.589267	0.69526	1.78606	0.256638	0.0197209	0.117318	0.0081986	0.0996293	0.00819306	0.457134	0.38821	0.0652243	0.0138613	0.0514543	0.00621464	0.0502913	0.00337547	0.788882	0.771052	0.0300138	0.00331761	0.0188173	0.000961684	0.0258906	0.00493814	0.626954
N-Acetyl-DL-serine	DL-serine	0.165242	0.026754	0.0866656	0.0157823	0.0575793	0.0141636	0.524478	0.348455	0.110997	0.0256662	0.0456654	0.0080173	0.0361256	0.00527395	0.411412	0.325465	0.201543	0.0380938	0.0601249	0.0099911	0.0402629	0.00505775	0.298324	0.199773	0.550735	0.0716536	0.016093	0.0543344	0.0103887	0.0457595	0.00264467	0.758293	0.638621	0.0837831	0.0147202	0.0404992	0.00380688	0.035813	0.00550736	0.483382	0.427449	0.0633405	0.0192547	0.0378786	0.00698428	0.0400334	0.00811256	0.598017
N-Acetyl-D-mannosamine	N-Acetyl-D-mannosamine	0.00746217	0.00219375	0.0115299	0.00422986	0.00612815	0.00148331	1.54512	0.821229	0.00875495	0.00267401	0.00819128	0.00195626	0.00350163	0.000753839	0.935617	0.39996	0.00864704	0.00246155	0.00667722	0.00191261	0.0125261	0.00174105	0.772197	1.44859	1.01248	0.00944653	0.00149062	0.0151032	0.00319806	0.00920298	0.00285943	1.5988	0.974218	0.00848816	0.00236994	0.00420406	0.0010152	0.00317305	0.000778177	0.495285	0.373821	0.0105627	0.00237691	0.00953187	0.00201118	0.0103264	0.00129794	0.902413
N-Acetylglycine	Acetylglycine	0.0285875	0.00854719	0.0209011	0.00247175	0.0222463	0.00430712	0.731128	0.778184	0.0152009	0.00200831	0.0154581	0.00304437	0.0166554	0.00396231	1.01692	1.09569	0.016774	0.00324634	0.0212115	0.00326096	0.017491	0.00341441	1.26455	1.04274	0.906217	0.01617	0.00286453	0.0159049	0.00335365	0.0223576	0.00580656	0.983609	1.38266	0.0307459	0.00631416	0.0119864	0.00135858	0.0150104	0.00448808	0.389854	0.488208	0.024449	0.00481619	0.0183633	0.00448166	0.0170425	0.00141233	0.751087
N-Acetylneuraminic acid,Type IV-S,Synthetic	Acetylneuraminic ac	0.000191772	2.14218e-06	0.000189319	4.45904e-06	0.000197447	4.35751e-06	0.987207	1.02959	0.00109379	0.000554061	0.00123246	0.000638211	0.000188721	1.862e-06	1.12678	0.172538	0.000195883	4.30879e-06	0.000189692	7.65694e-06	0.000190381	2.04927e-06	0.968396	0.971915	5.5839	0.000181073	5.13595e-06	0.000932532	0.000744225	0.000173502	5.89691e-06	5.15002	0.958185	0.000184358	2.18375e-06	0.000187444	2.19169e-06	0.000188407	4.96436e-06	1.01674	1.02197	0.000190788	8.02409e-06	0.000200535	4.85813e-06	0.000188186	5.70719e-06	1.05109
Naringenin	Naringenin 1	0.0718464	0.0110335	0.0391467	0.00556499	0.0558914	0.0139622	0.544866	0.777929	0.00546601	0.00244842	0.00258135	0.00250112	0.00531039	0.00235305	0.472256	0.97153	0.00213621	0.00205995	0.00190978	0.00184131	0.00184861	0.00178163	0.894005	0.865369	2.55874	0.035162	0.00446493	0.0455541	0.00303225	0.0501019	0.0055882	1.29555	1.42489	0.00667961	0.00413505	0.00605019	0.00247762	0.0133657	0.00131327	0.90577	2.00098	0.0490314	0.00463802	0.0264356	0.00523355	0.0202761	0.00303142	0.539157
Naringenin-7-O-glucoside	Naringenin 2	0.011625	0.00299011	0.0105576	0.0015404	0.00888657	0.00210303	0.908185	0.764437	0.00316281	0.000604391	0.00455072	0.00225001	0.00417655	0.000810726	1.43882	1.32052	0.00368914	0.000858167	0.00272309	0.000544712	0.00175658	0.000130782	0.738137	0.47615	0.857332	0.00607603	0.00133087	0.00509597	0.00132635	0.0109796	0.00396058	0.838701	1.80703	0.00424016	0.00136404	0.00293022	0.000726738	0.00376167	0.000639114	0.691064	0.887152	0.00265227	0.000533645	0.00241796	0.000334395	0.0042896	0.00108827	0.91166
Neoeriocitrin	Neoeriocitrin	0.000191772	2.14218e-06	0.000189319	4.45904e-06	0.000197447	4.35751e-06	0.987207	1.02959	0.000181073	5.33716e-06	0.000193131	7.23563e-06	0.000188721	1.862e-06	1.06659	1.04224	0.000195883	4.30879e-06	0.000189692	7.65694e-06	0.000190381	2.04927e-06	0.968396	0.971915	0.924394	0.000181073	5.13595e-06	0.000191161	3.8553e-06	0.000747035	0.000569348	1.05571	4.12559	0.000184358	2.18375e-06	0.000187444	2.19169e-06	0.000188407	4.96436e-06	1.01674	1.02197	0.000190788	8.02409e-06	0.000200535	4.85813e-06	0.000188186	5.70719e-06	1.05109
N-Formyl-L-methionine	Formyl-L-methionine	0.00542298	0.00215076	0.00431573	0.000620412	0.00294974	0.000555715	0.795823	0.543934	0.00330754	0.00139307	0.00254777	0.000485132	0.00267133	0.0010518	0.770292	0.807651	0.00327807	0.00103916	0.00239193	0.000296686	0.00188639	0.000315091	0.729675	0.575456	1.00899	0.00242088	0.000420301	0.00366871	0.00104433	0.00254953	0.000288723	1.51544	1.05314	0.00447342	0.00164035	0.00207597	0.0003727	0.0024466	0.000603747	0.464068	0.54692	0.00164328	0.000523332	0.00299017	0.00143274	0.00201399	0.000746853	1.81964
Nicotinic acid mono nucleotide	Nicotinic ac	0.00472951	0.00223938	0.0075217	0.00209399	0.00469832	0.00239115	1.59037	0.993404	0.00782682	0.00133951	0.0130285	0.00447654	0.00815574	0.00336877	1.6646	1.04203	0.00870978	0.0031371	0.00632758	0.00106773	0.00180523	0.000767942	0.726492	0.207265	0.898624	0.0143415	0.00255547	0.0115318	0.00172319	0.0112667	0.00227486	0.804087	0.785606	0.00435578	0.000956651	0.0025591	0.000484966	0.00199756	0.000806141	0.587518	0.4586	0.0165621	0.00457191	0.00146894	0.000407735	0.000784937	0.000302501	0.0886929
N-Isovaleroylglycine	Isovaleroylglycine	0.000825495	0.000709604	0.00174736	0.000866045	0.00119726	0.000456459	2.11674	1.45035	0.000950305	0.000553351	0.00150347	0.000447397	0.00178853	0.000136459	1.58209	1.88206	0.00125473	0.000799077	0.00115638	0.000674879	0.000912102	0.000521213	0.921614	0.726929	0.757377	0.000933841	0.000540826	0.00209744	0.000594006	0.0007867	0.000437382	2.24603	0.842435	0.00147499	0.000657051	0.000855323	0.000482545	0.00117951	0.000458794	0.579885	0.799672	0.00143706	0.000994409	0.00067248	0.000600174	0.000354277	0.000282357	0.467955
Nonasaccharide,Glc4Xyl3Gal2	Nonasaccharide	0.000183741	2.57608e-06	0.000172494	3.83714e-06	0.000176408	3.9329e-06	0.938792	0.96009	0.000177646	2.29517e-06	0.000177862	2.76774e-06	0.000176692	2.61824e-06	1.00122	0.994628	0.000181575	3.94774e-06	0.00018042	2.70484e-06	0.000177292	4.01224e-06	0.993641	0.976414	0.978363	0.000176379	2.29681e-06	0.000178712	4.78644e-06	0.000172401	5.27548e-06	1.01323	0.977449	0.000175071	3.92564e-06	0.000174404	4.62317e-06	0.000176838	6.8597e-06	0.996186	1.01009	0.000182653	2.58678e-06	0.000185749	5.03078e-06	0.000168834	5.74362e-06	1.01695
N-Tigloylglycine	Tigloylglycine	0.00235613	0.000669045	0.00145757	0.000636059	0.00337587	0.0012394	0.618627	1.4328	0.00135568	0.000549301	0.000996261	0.00038138	0.00187121	0.000743754	0.734878	1.38027	0.00222216	0.000637679	0.00149444	0.000788852	0.00205579	0.00101954	0.672517	0.925129	0.610073	0.00230848	0.000815673	0.00119999	0.000497687	0.0016349	0.000414551	0.519816	0.708214	0.00234241	0.000259114	0.00201379	0.000419171	0.00207056	0.000311752	0.859709	0.883945	0.00157449	0.000613612	0.00182994	0.000531812	0.00176517	0.000557721	1.16224
O-Acety-L-carnitine hydrochloride	O-Acety-L-carnitine	0.420687	0.0424205	0.481408	0.0415793	0.345797	0.0233308	1.14434	0.821983	0.292218	0.0358901	0.197014	0.00776501	0.208462	0.0128731	0.674203	0.713378	0.219204	0.021895	0.165893	0.0191044	0.186657	0.0257145	0.756796	0.851524	1.33309	0.420991	0.0312871	0.4098	0.0347885	0.294932	0.0146278	0.973418	0.700567	0.337148	0.0307426	0.242173	0.0142699	0.241952	0.0153211	0.7183	0.717641	0.25152	0.0320711	0.189759	0.0371816	0.224715	0.0318798	0.754448
O-Acetyl-L-homoserine hydrochloride	O-Acetyl-L-homoserine	0.0803514	0.00668986	0.0788855	0.00586617	0.0675773	0.0139253	0.981757	0.841023	0.00918714	0.00237765	0.00725399	0.00179721	0.0084248	0.00214166	0.789581	0.917021	0.0099085	0.00178348	0.00828154	0.00200029	0.00835467	0.00145113	0.835802	0.843182	0.927198	0.0514471	0.00540993	0.0537053	0.00527992	0.04541	0.00703702	1.04389	0.882655	0.00770039	0.00312102	0.00723826	0.00127536	0.004981	0.00146656	0.939986	0.64685	0.00904432	0.00372877	0.0046316	0.000897524	0.00582361	0.00158379	0.512101
O-Acetyl-L-serine hydrochloride	O-Acetyl-L-serine	0.169136	0.0170438	0.0807403	0.00858384	0.0363871	0.00812896	0.477369	0.215135	0.133226	0.0186687	0.057628	0.0060585	0.0418411	0.0108314	0.432559	0.314062	0.19777	0.0363834	0.0472277	0.00595469	0.0305375	0.00295914	0.238801	0.154409	0.673639	0.0582871	0.0100941	0.0529058	0.00751335	0.0677598	0.0143815	0.907676	1.16252	0.0832323	0.0110676	0.0293139	0.00763143	0.0280006	0.00910726	0.352193	0.336415	0.0515848	0.00870175	0.0277991	0.00963766	0.0299333	0.00720295	0.538901
o-Anisic Acid	Anisic ac	0.0373201	0.00879074	0.0382598	0.00798971	0.0243118	0.00300853	1.02518	0.651439	0.0254206	0.00366478	0.0165583	0.00288168	0.0221637	0.00343478	0.651374	0.871879	0.0245256	0.00623491	0.0170287	0.00439127	0.0203722	0.00529793	0.694325	0.830651	1.03649	0.027597	0.00737907	0.0185722	0.00130025	0.0134208	0.00306783	0.672979	0.486314	0.0208689	0.00361446	0.020146	0.00183702	0.0241683	0.00533227	0.965357	1.1581	0.031147	0.00662825	0.0202145	0.00436562	0.0173496	0.00321432	0.649003
Octanoylcarnitine	Octanoylcarnitine	0.00948989	0.00206549	0.00800296	0.000543372	0.00368971	0.000841295	0.843315	0.388805	0.0062185	0.00110051	0.00591092	0.00140652	0.00596623	0.00080773	0.950538	0.959431	0.00373946	0.000907668	0.00601455	0.00172254	0.00318019	0.000547681	1.6084	0.85044	1.66294	0.00702526	0.00129309	0.00827455	0.0022171	0.00420204	0.00119093	1.17783	0.598133	0.00848578	0.00269267	0.00432253	0.000828007	0.00577339	0.00121101	0.509385	0.68036	0.00500247	0.00116677	0.0037052	0.00126117	0.00388029	0.00110376	0.740674
Ononin	Ononin	0.0170957	0.00347433	0.0252054	0.00661469	0.00961603	0.00226647	1.47437	0.562482	0.032413	0.0169994	0.0136259	0.00704303	0.00297315	0.00125375	0.420384	0.0917272	0.465914	0.227798	0.792131	0.109729	1.20603	0.202109	1.70016	2.58852	0.0695686	0.010462	0.00117786	0.0132928	0.00364252	0.0354484	0.0151952	1.27058	3.38829	0.0963226	0.0639662	0.00944328	0.0009649	0.00499045	0.00193814	0.0980381	0.0518097	0.138286	0.0396713	0.0401858	0.00894865	0.0402402	0.0103344	0.290598
Orientin	Orientin	0.000191772	2.14218e-06	0.000189319	4.45904e-06	0.000977587	0.000783781	0.987207	5.09765	0.000181073	5.33716e-06	0.000193131	7.23563e-06	0.000188721	1.862e-06	1.06659	1.04224	0.000195883	4.30879e-06	0.000189692	7.65694e-06	0.00125897	0.0010682	0.968396	6.42717	0.924394	0.00229511	0.00129903	0.000191161	3.8553e-06	0.00138572	0.000741316	0.0832909	0.603772	0.000184358	2.18375e-06	0.00152318	0.000816017	0.0008702	0.000681279	8.26211	4.72017	0.000190788	8.02409e-06	0.000200535	4.85813e-06	0.000188186	5.70719e-06	1.05109
Orobol	Orobol	0.0533027	0.00861528	0.046762	0.0018383	0.0443609	0.00354185	0.877292	0.832246	0.0318558	0.00341555	0.0294782	0.00327017	0.0221936	0.00131722	0.925365	0.69669	0.0315633	0.00343648	0.0221813	0.00291143	0.0245692	0.00228992	0.702757	0.778411	1.00927	0.0618241	0.0093888	0.0651739	0.0131297	0.0512452	0.00542256	1.05418	0.828888	0.0336034	0.00390634	0.0286173	0.00440972	0.0291613	0.00220944	0.851618	0.867807	0.035547	0.0040995	0.0304036	0.00188991	0.0327738	0.00365611	0.855307
Orotic acid ,Anhydrous	Orotic ac 1	0.0327482	0.00525774	0.03004	0.00367846	0.0807832	0.00775741	0.917302	2.4668	0.0466048	0.00843437	0.0622332	0.0086523	0.070708	0.0180098	1.33534	1.51718	0.0144265	0.00286862	0.0287437	0.00259561	0.0418188	0.00496927	1.99242	2.89876	3.2305	0.0165023	0.00291098	0.0360574	0.00288324	0.0954319	0.00862497	2.18499	5.78294	0.0228389	0.00685248	0.0392696	0.00823805	0.0611608	0.00546607	1.71942	2.67793	0.0151915	0.00353286	0.0354485	0.00445719	0.0453431	0.00585064	2.33345
O-Succinyl-L-homoserine	O-Succinyl-L-homoserine	0.00365246	0.000315036	0.00269355	0.000531941	0.00473038	0.00184185	0.737463	1.29512	0.00250989	0.000382825	0.00264372	0.000401541	0.0022664	0.000429414	1.05332	0.902986	0.00449887	0.00193852	0.00384302	0.00180539	0.00265714	0.000373022	0.854218	0.590623	0.557894	0.00247511	0.00055363	0.00378208	0.00160897	0.00260975	0.000461372	1.52804	1.0544	0.00386492	0.00130124	0.00160028	0.000187549	0.00393658	0.00131253	0.414053	1.01854	0.0026882	0.000843628	0.00336687	0.000414609	0.00199773	0.00026284	1.25246
Oxypurinol	Oxypurinol	0.000122947	6.47099e-06	0.000121961	1.02301e-05	0.000100931	4.45172e-06	0.99198	0.820931	9.42749e-05	2.7552e-06	0.00309182	0.00202028	0.000515558	0.000433947	32.7958	5.46867	8.79196e-05	3.87964e-06	7.22243e-05	2.26503e-06	7.06795e-05	9.08994e-07	0.821482	0.803911	1.07229	8.83267e-05	6.94348e-06	0.00192448	0.0018405	0.00130008	0.00122105	21.7882	14.719	0.000110647	3.38486e-06	8.04435e-05	2.24168e-06	8.16865e-05	3.16602e-06	0.727031	0.738265	9.11494e-05	8.35747e-06	7.64193e-05	3.21501e-06	7.34003e-05	2.74887e-06	0.838396
Palmitoylcarnitine	Palmitoylcarnitine	0.000120447	4.78822e-06	0.000105705	6.51237e-06	9.4435e-05	3.17406e-06	0.877607	0.784039	8.83005e-05	2.33291e-06	7.94083e-05	3.93619e-06	7.69334e-05	1.69989e-06	0.899296	0.871268	8.17223e-05	3.12511e-06	6.92945e-05	2.10825e-06	6.56981e-05	1.14893e-06	0.847927	0.803919	1.08049	8.44295e-05	7.31341e-06	7.95182e-05	5.2294e-06	7.85224e-05	2.4436e-06	0.941829	0.930035	0.000100053	3.81107e-06	7.824e-05	1.52957e-06	7.75094e-05	2.15796e-06	0.781983	0.774681	8.67406e-05	7.35868e-06	7.25122e-05	2.52361e-06	6.77141e-05	2.08206e-06	0.835967
Pelargonidin	Pelargonidin	0.000112234	6.44594e-06	0.000100259	6.71244e-06	0.0132869	0.0060914	0.893302	118.385	0.00179386	0.00171127	7.51836e-05	2.43464e-06	7.07404e-05	2.53217e-06	0.0419117	0.0394348	0.0137714	0.00841813	6.63868e-05	2.82329e-06	6.3512e-05	8.5179e-07	0.00482062	0.00461187	0.13026	0.0848995	0.00900755	0.0718645	0.00740865	0.0626606	0.0053059	0.846465	0.738056	0.00492837	0.00482149	7.20878e-05	1.12097e-06	7.38227e-05	3.10152e-06	0.0146271	0.0149792	0.0139641	0.00649344	6.98376e-05	2.74827e-06	6.63117e-05	2.15584e-06	0.00500121
Pelargonin chloride	Pelargonin	0.00974362	0.00409828	0.00953852	0.00132328	0.00727081	0.00300402	0.97895	0.746212	0.00561265	0.00250191	0.00630428	0.00131341	0.00383216	0.00158109	1.12323	0.682772	0.0042982	0.000572562	0.00380453	0.00135587	0.00480955	0.000653221	0.885146	1.11897	1.30581	0.011744	0.00144726	0.0140773	0.00322506	0.0190612	0.00402695	1.19868	1.62306	0.00487297	0.00117394	0.00378987	0.000753585	0.00618685	0.00132538	0.777733	1.26963	0.00626217	0.00134215	0.00432751	0.000932526	0.0027078	0.000801467	0.691056
Peonidin 3-Arabinoside Chloride	Peonidin 2	0.000191772	2.14218e-06	0.000189319	4.45904e-06	0.000197447	4.35751e-06	0.987207	1.02959	0.000181073	5.33716e-06	0.000193131	7.23563e-06	0.000188721	1.862e-06	1.06659	1.04224	0.000195883	4.30879e-06	0.000189692	7.65694e-06	0.000190381	2.04927e-06	0.968396	0.971915	0.924394	0.000181073	5.13595e-06	0.000191161	3.8553e-06	0.000173502	5.89691e-06	1.05571	0.958185	0.000184358	2.18375e-06	0.000187444	2.19169e-06	0.000188407	4.96436e-06	1.01674	1.02197	0.000190788	8.02409e-06	0.000200535	4.85813e-06	0.000188186	5.70719e-06	1.05109
Peonidin 3-Galactoside Chloride	Peonidin 3	0.000183741	2.57608e-06	0.000172494	3.83714e-06	0.000176408	3.9329e-06	0.938792	0.96009	0.000177646	2.29517e-06	0.000177862	2.76774e-06	0.000176692	2.61824e-06	1.00122	0.994628	0.000181575	3.94774e-06	0.00018042	2.70484e-06	0.000177292	4.01224e-06	0.993641	0.976414	0.978363	0.00925294	0.00120848	0.00745045	0.00240115	0.0128538	0.00559318	0.805198	1.38916	0.000175071	3.92564e-06	0.000174404	4.62317e-06	0.000176838	6.8597e-06	0.996186	1.01009	0.000182653	2.58678e-06	0.000185749	5.03078e-06	0.000168834	5.74362e-06	1.01695
Peonidin-3,5-O-di-beta-glucopyranoside	Peonidin 4	0.00236509	0.000952072	0.00310653	0.00130851	0.00158026	0.000439298	1.31349	0.668161	0.00162198	0.000469653	0.00273674	0.00111856	0.00108802	0.00101671	1.68729	0.670796	0.000849222	0.000491505	0.000240821	0.000173119	0.000285923	0.000222189	0.283578	0.336688	1.90996	0.149983	0.0635627	0.28623	0.108119	0.122514	0.0480602	1.90842	0.816854	0.00369677	0.000481612	0.00125511	0.00051038	0.00102428	0.000665797	0.339515	0.277074	0.00114581	0.000442146	0.00073453	0.000422985	6.64714e-05	2.02115e-06	0.641056
Peonidin-3-O-alpha-arabinopyranoside	Peonidin 5	0.00539594	0.00203589	0.00689887	0.00241418	0.00411674	0.00111191	1.27853	0.762933	0.00258644	0.000793334	0.00276701	0.00115442	0.00311791	0.000408599	1.06982	1.20548	0.00261904	0.000862705	0.00197954	0.000368966	0.00461369	0.0016106	0.755827	1.76159	0.98755	0.00589621	0.00147123	0.00219832	0.000735708	0.00444964	0.000820216	0.372837	0.754661	0.00615655	0.00161427	0.00432682	0.000596985	0.00738726	0.00147944	0.7028	1.1999	0.00450789	0.0013531	0.00372004	0.00113916	0.00225685	0.000920898	0.825228
Petunidin 3-Galactoside Chloride	Petunidin 1	0.000183741	2.57608e-06	0.000172494	3.83714e-06	0.000176408	3.9329e-06	0.938792	0.96009	0.000177646	2.29517e-06	0.000177862	2.76774e-06	0.000176692	2.61824e-06	1.00122	0.994628	0.000181575	3.94774e-06	0.00018042	2.70484e-06	0.000177292	4.01224e-06	0.993641	0.976414	0.978363	0.000176379	2.29681e-06	0.000681552	0.000504741	0.000600823	0.000425009	3.86415	3.40644	0.000175071	3.92564e-06	0.000174404	4.62317e-06	0.000176838	6.8597e-06	0.996186	1.01009	0.000182653	2.58678e-06	0.000185749	5.03078e-06	0.000168834	5.74362e-06	1.01695
Petunidin 3-Glucoside Chloride	Petunidin 2	0.000183741	2.57608e-06	0.000172494	3.83714e-06	0.000797557	0.000619486	0.938792	4.34067	0.000177646	2.29517e-06	0.000177862	2.76774e-06	0.000176692	2.61824e-06	1.00122	0.994628	0.000181575	3.94774e-06	0.00018042	2.70484e-06	0.000177292	4.01224e-06	0.993641	0.976414	0.978363	0.000176379	2.29681e-06	0.00267155	0.00114028	0.000172401	5.27548e-06	15.1467	0.977449	0.000175071	3.92564e-06	0.000174404	4.62317e-06	0.000176838	6.8597e-06	0.996186	1.01009	0.000182653	2.58678e-06	0.000185749	5.03078e-06	0.000168834	5.74362e-06	1.01695
Petunidin-3-O-(6''-O-(4'''-O-E-coum)-alpha-rhamnopyranosyl-beta-glucopyranosyl)-5-O-beta-glucopyranoside	Petunidin 3	0.000117815	3.89854e-06	0.000106003	6.96272e-06	9.40068e-05	4.90598e-06	0.899738	0.797919	8.81641e-05	2.80219e-06	7.94636e-05	4.14256e-06	7.37724e-05	2.38881e-06	0.901315	0.836762	8.28575e-05	3.74904e-06	6.5813e-05	2.50335e-06	6.35946e-05	1.34076e-06	0.794291	0.767518	1.06404	8.24038e-05	5.44468e-06	7.8901e-05	5.30854e-06	7.41392e-05	2.32496e-06	0.957492	0.899705	0.000104118	6.35581e-06	7.47103e-05	1.30422e-06	7.64094e-05	3.19576e-06	0.717551	0.733871	8.76644e-05	1.17295e-05	7.19136e-05	2.25154e-06	6.98519e-05	2.56919e-06	0.820328
Petunidin-3-O-beta-glucopyranoside	Petunidin 4	0.0178507	0.00389296	0.0202419	0.00418099	0.0119616	0.00239583	1.13396	0.670092	0.00948684	0.00218012	0.00613754	0.00101643	0.00687436	0.00200164	0.646953	0.72462	0.00635724	0.00129824	0.00280822	0.000598736	0.00393961	0.00107321	0.441735	0.619704	1.49229	0.0934433	0.0324655	0.1686	0.0525372	0.0899024	0.0238107	1.80431	0.962107	0.0153876	0.00419122	0.0093924	0.002466	0.0159636	0.00229094	0.610389	1.03743	0.00830896	0.0014177	0.00769941	0.00144929	0.00932097	0.0021655	0.926639
Phaseollidin	Phaseollidin	0.0059397	0.00161273	0.00415267	0.00105675	0.00246558	0.000550194	0.699138	0.415103	0.0024551	0.000291426	0.00442107	0.0012344	0.00542585	0.00180397	1.80077	2.21003	0.00407244	0.000925098	0.00199224	0.000627635	0.00265141	0.000745411	0.489201	0.651062	0.602858	0.00213499	0.000449561	0.00363783	0.00171781	0.00431979	0.000998766	1.70391	2.02333	0.00588058	0.00180894	0.00261714	0.000647934	0.00149754	4.22165e-05	0.445047	0.254658	0.00284455	0.000721805	0.00199748	0.000499635	0.00373894	0.000797354	0.702214
Phaseollin	Phaseollin	0.00310083	0.00103272	0.00252796	0.000355923	0.00356771	0.00115285	0.815252	1.15056	0.00251598	0.00105772	0.00296004	0.000954075	0.00240566	0.00108397	1.1765	0.956153	0.00146539	0.000608097	0.00125326	0.000339546	0.00166853	0.000571442	0.85524	1.13863	1.71694	0.00206843	0.000716984	0.00166621	6.25591e-05	0.00260152	0.000268907	0.805545	1.25773	0.00318158	0.000434382	0.00185683	0.000646434	0.00177797	0.000166948	0.583619	0.558832	0.00166521	0.000427985	0.00184445	0.000283982	0.00154331	0.00016737	1.10763
Phenaceturic acid	Phenaceturic ac	0.028791	0.00490592	0.0163121	0.000802734	0.0217591	0.00365805	0.566569	0.755761	0.0228743	0.00419211	0.0169083	0.00199153	0.017239	0.00464748	0.739182	0.75364	0.019494	0.00395676	0.0143307	0.00165247	0.014594	0.00269282	0.735137	0.748642	1.17341	0.0211848	0.00346488	0.0140038	0.00343187	0.0215667	0.00470768	0.66103	1.01803	0.0178486	0.00400948	0.015739	0.00114613	0.016539	0.00254555	0.881803	0.926626	0.0139101	0.00161101	0.0168367	0.00441739	0.0168798	0.00341429	1.2104
Phloridzin	Phloridzin	0.000184245	2.60299e-06	0.000875825	0.000699989	0.000178474	1.81649e-06	4.75359	0.968674	0.000166092	1.84006e-06	0.000180744	3.84225e-06	0.000171536	4.2165e-06	1.08821	1.03278	0.000176991	3.1684e-06	0.000665678	0.000488513	0.000775906	0.000606617	3.76109	4.38388	0.938423	0.00335473	0.00201653	0.00149112	0.000868066	0.000646498	0.000483807	0.444483	0.192712	0.00166468	0.00149263	0.000821286	0.000641208	0.00017297	6.4489e-06	0.493359	0.103906	0.000783633	0.00060411	0.000183939	4.46375e-06	0.000173574	2.64086e-06	0.234726
Phosphocholine,1-Decanoyl-2-Hydroxy-sn-Glycero-3-	Phosphocholine 1	0.0429117	0.0107802	0.0317869	0.00441394	0.0445283	0.00574093	0.740751	1.03767	0.0414626	0.00539917	0.0427529	0.00544563	0.0364007	0.00463214	1.03112	0.877918	0.0946129	0.0132206	0.0159666	0.00354145	0.0202477	0.00184396	0.168757	0.214006	0.438234	0.013403	0.00348723	0.0300001	0.00460979	0.0478327	0.00333005	2.23831	3.5688	0.0493456	0.00662938	0.025225	0.00246578	0.023798	0.00277791	0.511191	0.482273	0.048949	0.00691856	0.0136636	0.0025215	0.0121933	0.00227456	0.27914
Phosphocholine,1-Lauroyl-2-Hydroxy-sn-Glycero-3-	Phosphocholine 2	0.00417623	0.00125752	0.00753151	0.00272448	0.00387309	0.0018951	1.80342	0.927412	0.00293305	0.00138792	0.00164407	0.000425471	0.00205936	0.000540698	0.560533	0.702121	0.00332135	0.00124022	0.00149849	0.000218103	0.002696	0.000949477	0.45117	0.81172	0.88309	0.00221567	0.000771012	0.0034836	0.00151509	0.00798501	0.00346332	1.57226	3.60388	0.00336882	0.00139226	0.00190603	0.000167173	0.00188767	0.000226415	0.565785	0.560334	0.00374461	0.00125194	0.00173166	0.000265847	0.00154825	0.000652847	0.462442
Pimelic acid	Pimelic ac	0.0232886	0.00240629	0.0173905	0.00166975	0.0190713	0.00205181	0.746737	0.818909	0.0182333	0.00182556	0.0138844	0.00114595	0.0149414	0.000940769	0.761485	0.819454	0.0137315	0.0026114	0.0131767	0.00126005	0.010124	0.0015203	0.959597	0.737285	1.32785	0.0117286	0.000978928	0.0132334	0.00211371	0.0151381	0.00145582	1.1283	1.2907	0.0150226	0.00275562	0.0174541	0.00107226	0.015326	0.0027417	1.16186	1.0202	0.0183956	0.00403144	0.0151225	0.000258908	0.0126402	0.00238999	0.822069
Piperacillin sodium salt	Piperacillin	0.00322072	0.00116022	0.000505941	0.000406158	0.00178746	0.000907187	0.157089	0.554989	0.000983852	0.000587701	0.00079896	0.000721543	0.00113777	0.000444933	0.812074	1.15644	0.00224308	0.00116371	0.000762104	0.000281022	0.00119274	6.52767e-05	0.339758	0.531743	0.438617	0.00204209	0.00134889	0.00083968	0.000464105	0.00104127	0.000742753	0.411187	0.509902	0.00148523	0.000579468	0.000586576	0.000324929	0.00146584	0.000408988	0.394939	0.986945	0.00128283	0.000517877	0.000262196	0.000189992	0.00226812	0.00106412	0.20439
Poncirin	Poncirin	0.000184245	2.60299e-06	0.00295665	0.00194719	0.00417608	0.0027465	16.0474	22.6659	0.000166092	1.84006e-06	0.000180744	3.84225e-06	0.00185689	0.00168655	1.08821	11.1799	0.000176991	3.1684e-06	0.000177873	3.11471e-06	0.000168619	2.07525e-06	1.00498	0.952698	0.938423	0.00136363	0.000779544	0.00376493	0.00208157	0.00241151	0.000935306	2.76097	1.76845	0.000764848	0.000589672	0.002807	0.00123887	0.00127025	0.00109561	3.67001	1.66078	0.0177863	0.0115206	0.00901095	0.00425821	0.0126628	0.00642024	0.506624
Pratensein	Pratensein	0.0206419	0.0076891	0.0413454	0.0148423	0.0656867	0.0187706	2.00298	3.18219	0.000662549	0.000578486	0.00148659	0.000584812	0.00183796	0.000836123	2.24375	2.77408	0.00338751	0.00111467	0.00609014	0.00117917	0.0030204	0.00164181	1.79782	0.89163	0.195586	0.670118	0.0269329	0.906393	0.101026	0.67952	0.0630254	1.35259	1.01403	0.00229327	0.00110131	0.00274465	0.000898383	0.00247896	0.00115462	1.19683	1.08097	0.00323391	0.00127535	0.0063877	0.00131173	0.00577576	0.00132765	1.97523
Procyanidin C1	Procyanidin C1	0.000191772	2.14218e-06	0.000189319	4.45904e-06	0.000197447	4.35751e-06	0.987207	1.02959	0.000181073	5.33716e-06	0.000193131	7.23563e-06	0.000188721	1.862e-06	1.06659	1.04224	0.000195883	4.30879e-06	0.000189692	7.65694e-06	0.000190381	2.04927e-06	0.968396	0.971915	0.924394	0.000181073	5.13595e-06	0.000191161	3.8553e-06	0.000173502	5.89691e-06	1.05571	0.958185	0.000184358	2.18375e-06	0.000861924	0.000673694	0.000188407	4.96436e-06	4.67528	1.02197	0.000190788	8.02409e-06	0.000200535	4.85813e-06	0.000188186	5.70719e-06	1.05109
Prostaglandin E1	Prostaglandin E1	0.00100873	0.000823041	0.000178565	3.13725e-06	0.000178474	1.81649e-06	0.17702	0.176929	0.00257903	0.00241319	0.0129985	0.00956014	0.00219696	0.000843761	5.04008	0.851855	0.000176991	3.1684e-06	0.000814927	0.000636107	0.000168619	2.07525e-06	4.60434	0.952698	14.5716	0.000166159	2.50304e-06	0.000173693	5.16597e-06	0.000768987	0.000603314	1.04534	4.62802	0.000810518	0.000638467	0.000179158	3.49485e-06	0.000676382	0.000506812	0.221041	0.834506	0.00081814	0.000640979	0.000183939	4.46375e-06	0.000173574	2.64086e-06	0.224826
Prunetin	Prunetin	0.0373047	0.00459505	0.0326255	0.00375519	0.0235437	0.0019369	0.874569	0.631118	0.0219046	0.00187368	0.0251544	0.0041001	0.0206373	0.00320638	1.14836	0.942147	0.0239026	0.00360252	0.0199041	0.00223248	0.0149159	0.00188623	0.832715	0.624029	0.916409	0.0253707	0.00330249	0.0237696	0.00436317	0.0177135	0.0036458	0.936891	0.698185	0.0314794	0.00156037	0.0285826	0.00319573	0.0271821	0.00392862	0.907979	0.863491	0.0264974	0.00483051	0.0237578	0.00100975	0.0200639	0.00221701	0.896609
Pterine	Pterine	0.00417579	0.000613893	0.00358163	0.00137981	0.00264086	0.000391549	0.857714	0.632422	0.0026485	0.000427144	0.00174338	7.73349e-05	0.0027125	0.000779514	0.658253	1.02417	0.00301809	0.000379484	0.00238257	0.000379669	0.00294893	0.000215821	0.789428	0.977086	0.877542	0.00282259	0.00060973	0.00205048	0.000167878	0.00256332	0.000425509	0.726454	0.908144	0.00329649	0.000200081	0.00299451	0.000575857	0.00166291	0.000205959	0.908391	0.504448	0.00304219	0.000778499	0.00298124	0.000380965	0.00249205	0.000686583	0.979963
Purine	Purine 2	0.0010143	0.000561968	0.00210823	0.000546068	0.00380457	0.000801322	2.07851	3.75093	0.000904195	0.000339673	0.000760352	0.000433412	0.00144091	0.000389327	0.840916	1.59358	0.00128888	0.000530895	6.63868e-05	2.82329e-06	0.000596503	0.000330775	0.0515074	0.462808	0.701537	0.0129309	0.00189984	0.0154679	0.00234448	0.00574348	0.000988515	1.1962	0.444168	0.0034976	0.00135625	0.00199262	0.000691361	0.000738311	0.000420454	0.569711	0.211091	0.00158181	0.000463562	0.000444183	0.000373727	0.00157961	0.000502735	0.280807
Pyridoxal hydrochrolide	Pyridoxal 1	0.0828561	0.0167933	0.0791869	0.00989309	0.085547	0.0168091	0.955716	1.03248	0.0627015	0.0105223	0.0714011	0.0108873	0.0696894	0.01744	1.13875	1.11145	0.055731	0.00687595	0.0602453	0.0102325	0.0586453	0.00679621	1.081	1.05229	1.12507	0.0670789	0.0150248	0.0527955	0.00567755	0.058133	0.00626969	0.787067	0.866636	0.070962	0.00499827	0.0709824	0.0211517	0.0600315	0.0100274	1.00029	0.845966	0.0582556	0.00339583	0.0469066	0.0047463	0.0611559	0.0100399	0.805186
Pyridoxal-5'-phosphate hydrate	Pyridoxal 2	0.0725398	0.00380383	0.0625948	0.00642155	0.0492242	0.00348021	0.862903	0.678582	0.0280555	0.0035018	0.0246709	0.00309036	0.0191783	0.00206139	0.879361	0.683585	0.0181002	0.00406227	0.00611494	0.002072	0.00450184	0.00124666	0.337839	0.248718	1.55001	0.0622576	0.00572898	0.0501786	0.0050738	0.0316974	0.00238424	0.805984	0.509132	0.0163654	0.00212184	0.0123628	0.00116995	0.00720568	0.0023332	0.755422	0.440299	0.00914066	0.00191562	0.00325396	0.00062231	0.00467526	0.000785886	0.355987
Pyridoxamine dihydrochloride	Pyridoxamine	0.023105	0.00269142	0.026918	0.00438112	0.0207578	0.00324308	1.16503	0.898411	0.0167199	0.00340141	0.0210135	0.00319684	0.013473	0.00241574	1.2568	0.805806	0.0236296	0.0067611	0.0136791	0.00188039	0.0138775	0.00263952	0.578897	0.587292	0.707584	0.0234546	0.00265606	0.0291491	0.00494077	0.0234386	0.00279439	1.24279	0.999317	0.0385767	0.00207367	0.0242499	0.00237069	0.021262	0.00404068	0.628616	0.551163	0.0218311	0.00127639	0.0169492	0.00246548	0.0208707	0.00191765	0.77638
Pyridoxine	Pyridoxine	0.0161359	0.00310581	0.0229418	0.00437464	0.0190433	0.00516779	1.42179	1.18019	0.0154211	0.00254491	0.0112298	0.00260179	0.0164188	0.00235899	0.728211	1.06469	0.0144245	0.00210879	0.00904881	0.00131367	0.0116577	0.00200292	0.627322	0.808188	1.06909	0.0100369	0.00191664	0.0114866	0.00151589	0.00871485	0.00203186	1.14444	0.868284	0.0160915	0.00154729	0.0127858	0.00275786	0.0095275	0.00108023	0.794571	0.592083	0.0133045	0.00287976	0.0126975	0.00257432	0.0132774	0.00120783	0.954377
Quercetin 3, 4'-Diglucoside	Quercetin 4	0.000191772	2.14218e-06	0.000189319	4.45904e-06	0.000197447	4.35751e-06	0.987207	1.02959	0.000181073	5.33716e-06	0.000193131	7.23563e-06	0.000188721	1.862e-06	1.06659	1.04224	0.000195883	4.30879e-06	0.000189692	7.65694e-06	0.000190381	2.04927e-06	0.968396	0.971915	0.924394	0.000181073	5.13595e-06	0.00351971	0.0025045	0.000173502	5.89691e-06	19.438	0.958185	0.000184358	2.18375e-06	0.000187444	2.19169e-06	0.000188407	4.96436e-06	1.01674	1.02197	0.000190788	8.02409e-06	0.000200535	4.85813e-06	0.000188186	5.70719e-06	1.05109
Quercetin 3-Glucoside <Isoquercitrin>	Quercetin 5	0.00805539	0.0015837	0.0132233	0.00256574	0.0115149	0.00236173	1.64154	1.42946	0.00228528	0.000847817	0.0110457	0.00156644	0.016255	0.00352919	4.8334	7.11295	0.00392253	0.000850192	0.0050481	0.000866914	0.00421035	0.00100639	1.28695	1.07338	0.582603	0.0827641	0.0294626	0.178423	0.0797275	0.0527592	0.00961015	2.1558	0.637465	0.00220138	0.00153431	0.00427171	0.00133337	0.0021765	0.00079829	1.94047	0.988697	0.00393761	0.00148687	0.00389559	0.00082383	0.00256178	0.000433608	0.989328
Quercetin 4'-glucoside	Quercetin 6	0.0227918	0.00667456	0.0782746	0.0158522	0.0254855	0.00643693	3.43433	1.11819	0.0375197	0.00819983	0.141208	0.0146289	0.222819	0.0318315	3.76356	5.93873	0.00523244	0.000630406	0.00593295	0.0011279	0.00370828	0.000388383	1.13388	0.70871	7.17058	0.117757	0.045784	0.291545	0.127287	0.0583174	0.00780859	2.47581	0.495234	0.0104288	0.000700775	0.00790991	0.00191391	0.0144635	0.00394154	0.75847	1.38689	0.00549903	0.000995146	0.00466133	0.000956543	0.00486773	0.00120029	0.847664
Quercetin-3,4'-O-di-beta-glucopyranoside	Quercetin 7	0.000191772	2.14218e-06	0.000189319	4.45904e-06	0.000197447	4.35751e-06	0.987207	1.02959	0.000181073	5.33716e-06	0.000193131	7.23563e-06	0.000188721	1.862e-06	1.06659	1.04224	0.000195883	4.30879e-06	0.000189692	7.65694e-06	0.000190381	2.04927e-06	0.968396	0.971915	0.924394	0.000181073	5.13595e-06	0.000894818	0.000703941	0.000173502	5.89691e-06	4.94174	0.958185	0.000184358	2.18375e-06	0.000187444	2.19169e-06	0.000188407	4.96436e-06	1.01674	1.02197	0.000190788	8.02409e-06	0.000200535	4.85813e-06	0.000188186	5.70719e-06	1.05109
Quercetin-3-Glucuronide	Quercetin 8	0.0456032	0.0102965	0.0362884	0.00491372	0.0484163	0.0116264	0.795743	1.06168	0.0249905	0.00437795	0.0217621	0.00274726	0.0177275	0.00266508	0.870814	0.709367	0.0242185	0.00554012	0.018168	0.00402946	0.0145167	0.00256908	0.750168	0.599403	1.03188	0.0773562	0.00977688	0.103969	0.0147749	0.0826679	0.0060926	1.34403	1.06867	0.0352607	0.000997415	0.030499	0.00478637	0.0298144	0.00623083	0.864955	0.845541	0.0271243	0.004972	0.0259269	0.00318554	0.0193625	0.000992082	0.955855
Quercetin-3-O-alpha-L-rhamnopyranosyl(1->2)-beta-D-glucopyranoside-7-O-alpha-L-rhamnopyranoside	Quercetin 9	0.000183741	2.57608e-06	0.000172494	3.83714e-06	0.000176408	3.9329e-06	0.938792	0.96009	0.000177646	2.29517e-06	0.000177862	2.76774e-06	0.000176692	2.61824e-06	1.00122	0.994628	0.000181575	3.94774e-06	0.00018042	2.70484e-06	0.000177292	4.01224e-06	0.993641	0.976414	0.978363	0.000176379	2.29681e-06	0.000881181	0.000705781	0.000172401	5.27548e-06	4.99596	0.977449	0.000175071	3.92564e-06	0.000174404	4.62317e-06	0.000176838	6.8597e-06	0.996186	1.01009	0.000182653	2.58678e-06	0.000185749	5.03078e-06	0.000168834	5.74362e-06	1.01695
Quercetin-3-O-glucose-6''-acetate	Quercetin 10	0.000468465	0.000348918	0.00097347	0.000535333	0.00134204	0.000931044	2.078	2.86476	0.000436716	0.000349742	0.00138554	0.000626015	0.00103135	0.000665568	3.17264	2.36161	8.45338e-05	4.25309e-06	0.00136256	0.000411767	6.5135e-05	1.43638e-06	16.1185	0.77052	5.16616	0.00345191	0.000838698	0.0187868	0.0120924	0.00473092	0.00196974	5.44244	1.37052	0.00102656	0.000598812	0.00088622	0.000333029	0.000494853	0.000417641	0.863293	0.482051	8.82112e-05	9.79632e-06	0.000565715	0.00030079	0.000560181	0.000301816	6.41319
Quisqualic acid	Quisqualic ac	0.251296	0.018282	0.370472	0.034762	0.27731	0.00808396	1.47424	1.10352	0.174386	0.0363452	0.18575	0.0233643	0.133526	0.00828152	1.06516	0.765693	0.390264	0.0512262	0.281568	0.0252168	0.208554	0.0347776	0.721481	0.534392	0.446842	0.287654	0.0130617	0.253884	0.0136295	0.271715	0.0617983	0.882603	0.94459	0.454135	0.020207	0.320231	0.0236855	0.314589	0.0341079	0.705145	0.692722	0.773061	0.0774593	0.264584	0.0271842	0.302509	0.011966	0.342255
R-(+)-Citronellic acid	Citronellic ac 1	0.0366039	0.0147764	0.0327868	0.00830801	0.0281496	0.00893585	0.89572	0.769034	0.0196286	0.00452778	0.0215505	0.00318469	0.0214236	0.00336582	1.09791	1.09145	0.034333	0.0109345	0.0182232	0.00356799	0.0151807	0.00144218	0.53078	0.442161	0.571714	0.0426243	0.0125654	0.0389202	0.0179459	0.0250329	0.00621996	0.913099	0.58729	0.0215484	0.0063873	0.0159673	0.0024384	0.025299	0.00596065	0.740996	1.17405	0.0245498	0.00819777	0.0207058	0.00559882	0.0183778	0.0026399	0.843421
Rhoifolin	Rhoifolin	0.0207345	0.00861408	0.0141963	0.00631943	0.00524777	0.00192894	0.684669	0.253094	0.00180034	0.000856097	0.00187066	0.000898298	0.00178135	0.00107126	1.03906	0.98945	0.00103908	0.000616658	0.00172549	0.000898257	0.00306685	0.00143975	1.66059	2.95151	1.73263	0.00899869	0.00211095	0.00600463	0.00125347	0.00493115	0.000500073	0.667279	0.547985	0.00121136	0.000732961	0.00137305	0.000616841	0.00176896	0.00120125	1.13348	1.46032	0.00878686	0.00356611	0.0100162	0.00179777	0.00650013	0.00242901	1.13991
Robinin	Robinin	0.000191772	2.14218e-06	0.000189319	4.45904e-06	0.000197447	4.35751e-06	0.987207	1.02959	0.000181073	5.33716e-06	0.000193131	7.23563e-06	0.000188721	1.862e-06	1.06659	1.04224	0.000195883	4.30879e-06	0.000189692	7.65694e-06	0.000190381	2.04927e-06	0.968396	0.971915	0.924394	0.000181073	5.13595e-06	0.000191161	3.8553e-06	0.000173502	5.89691e-06	1.05571	0.958185	0.000184358	2.18375e-06	0.000187444	2.19169e-06	0.000188407	4.96436e-06	1.01674	1.02197	0.000190788	8.02409e-06	0.000200535	4.85813e-06	0.000188186	5.70719e-06	1.05109
Rosmarinic acid	Rosmarinic ac	0.000675056	0.000490202	0.000178565	3.13725e-06	0.00313296	0.00166787	0.264519	4.64103	0.000166092	1.84006e-06	0.000180744	3.84225e-06	0.000171536	4.2165e-06	1.08821	1.03278	0.000176991	3.1684e-06	0.000177873	3.11471e-06	0.000168619	2.07525e-06	1.00498	0.952698	0.938423	0.00289512	0.0012693	0.0037549	0.00100472	0.00650555	0.0021682	1.29698	2.24707	0.000172509	2.73452e-06	0.000179158	3.49485e-06	0.00017297	6.4489e-06	1.03854	1.00267	0.000176789	4.60759e-06	0.000183939	4.46375e-06	0.000173574	2.64086e-06	1.04045
S-(-)-Citronellic acid	Citronellic ac 2	0.0454834	0.013332	0.02302	0.00603107	0.0273966	0.00320883	0.506118	0.602343	0.0274991	0.00636599	0.0183063	0.00173522	0.0353781	0.00828198	0.665705	1.28652	0.0157481	0.00395623	0.020912	0.00655681	0.0192719	0.00391264	1.32791	1.22376	1.74619	0.0379827	0.0105508	0.0331364	0.00655449	0.0165827	0.00327783	0.872407	0.436586	0.0154668	0.0019257	0.0240671	0.00513623	0.0183516	0.00307358	1.55605	1.18652	0.0206703	0.00378557	0.0201584	0.00543382	0.0238255	0.00537062	0.975237
S-(5'-Adenosyl)-L-methionine chloride	L-methionine chloride	0.0228639	0.00350803	0.0252717	0.00603806	0.0167693	0.00247802	1.10531	0.733438	0.0193671	0.00800721	0.0074417	0.00289419	0.00911231	0.00214692	0.384244	0.470503	0.00104167	0.000597853	0.000399681	0.000332219	0.00045627	0.000243649	0.383692	0.438017	18.5924	0.0269416	0.00362971	0.0190997	0.00301321	0.0206421	0.00275348	0.708929	0.766177	0.00403798	0.00336471	0.00155565	0.000712195	0.00298854	0.00219008	0.385254	0.740108	0.000633708	0.000330539	7.19136e-05	2.25154e-06	0.000556988	0.000304753	0.113481
S-Adenosyl-L-homocysteine	S-Adenosyl-L-homocysteine	0.000122947	6.47099e-06	0.000710466	0.000584174	0.00108729	0.000421621	5.77864	8.84357	0.00114791	0.000697247	8.62236e-05	4.183e-06	8.06589e-05	1.73199e-06	0.0751137	0.070266	8.79196e-05	3.87964e-06	0.000592741	0.000329118	7.06795e-05	9.08994e-07	6.74185	0.803911	13.0563	0.000847067	0.000465976	8.49788e-05	4.23384e-06	0.000783121	0.000477346	0.100321	0.924508	0.00042392	0.000314422	0.000386563	0.000306926	8.16865e-05	3.16602e-06	0.911877	0.192693	0.000539866	0.000456588	0.000358494	0.000282255	0.000337382	0.000263483	0.664042
Salicylic Acid	Salicylic ac	0.0405721	0.0044351	0.0290736	0.00215022	0.037404	0.00429647	0.716589	0.921913	0.446654	0.0814998	0.0540886	0.00990547	0.0252549	0.00228142	0.121097	0.0565425	0.0375587	0.00205456	0.0687575	0.0217451	0.051799	0.00720244	1.83067	1.37915	11.8922	0.0356865	0.0051459	0.024936	0.00446837	0.0357766	0.00321897	0.698752	1.00253	0.273899	0.124251	0.11071	0.0289975	0.0365606	0.00491275	0.4042	0.133482	0.178714	0.0961395	0.0813473	0.02888	0.0745344	0.0162009	0.455181
Saponarin	Saponarin	0.00702102	0.000997851	0.00732207	0.00203344	0.0068702	0.00106572	1.04288	0.978519	0.0055414	0.00145324	0.00463215	0.00131514	0.00355965	0.00101797	0.835916	0.642373	0.00408641	0.000850182	0.00406897	0.000487799	0.00280978	0.000815707	0.995733	0.687592	1.35606	0.00469823	0.00141897	0.00604246	0.00118689	0.01205	0.00291383	1.28612	2.5648	0.00925459	0.0038874	0.00390198	0.0010284	0.00962013	0.00262953	0.421627	1.0395	0.00402987	0.000960345	0.00304583	0.00078425	0.00572861	0.00139451	0.755812
S-Carboxymethyl-L-cysteine	S-C-Met-L-cysteine	0.0167688	0.00621583	0.0111338	0.0031396	0.0206709	0.00752333	0.663958	1.2327	0.0122298	0.00327391	0.0249929	0.0104384	0.0109846	0.00118574	2.0436	0.898184	0.0172868	0.00287899	0.0141202	0.00338138	0.00890004	0.00131523	0.816821	0.514848	0.707468	0.0170309	0.00432904	0.0111595	0.00208831	0.0120187	0.00215776	0.655251	0.705701	0.0144399	0.00448533	0.0112334	0.00259453	0.0189311	0.00475789	0.777942	1.31103	0.0226279	0.00534741	0.015632	0.00132917	0.012697	0.00147921	0.690828
Schaftoside	Schaftoside	0.0126238	0.00226992	0.0105787	0.00231305	0.0167484	0.0071874	0.838	1.32674	0.012505	0.00318888	0.00919671	0.00281745	0.00758688	0.00320683	0.735444	0.606708	0.00599801	0.00187728	0.00436429	0.00104871	0.00468552	0.00117717	0.727623	0.781179	2.08486	0.00999728	0.00267618	0.0114949	0.00377308	0.0120573	0.00412248	1.14981	1.20605	0.0102965	0.00312728	0.00645908	0.00215028	0.00565742	0.00159082	0.627311	0.549453	0.00812812	0.00175656	0.00798399	0.00245236	0.00463181	0.000931677	0.982268
Scoulerin	Scoulerin	0.0105047	0.00328943	0.00517401	0.0016654	0.00722196	0.00251696	0.492541	0.687496	0.00670374	0.0010775	0.00518772	0.00111903	0.00823281	0.00169984	0.773854	1.22809	0.00398987	0.000782431	0.00378892	0.000731796	0.00483729	0.00100629	0.949635	1.21239	1.68019	0.00587393	0.000704615	0.00605726	0.0022193	0.00685838	0.00208542	1.03121	1.1676	0.00815009	0.00311401	0.00545372	0.000924385	0.00559162	0.000796499	0.66916	0.686081	0.00562426	0.000940957	0.00726932	0.00212209	0.00635167	0.00166662	1.29249
Sebacic acid	Sebacic ac	0.155684	0.00865485	0.16528	0.017195	0.164832	0.0116363	1.06164	1.05876	0.149839	0.0101657	0.152998	0.0168081	0.154248	0.014178	1.02109	1.02942	0.163298	0.00869809	0.156227	0.0102948	0.148508	0.00581235	0.956698	0.90943	0.917581	0.149114	0.0082842	0.144627	0.00823977	0.135867	0.0111194	0.969911	0.911167	0.169668	0.0121104	0.146738	0.013076	0.156144	0.0221706	0.864851	0.920288	0.190855	0.00802157	0.176969	0.00523566	0.154276	0.0078238	0.927243
Secoisolariciresinol	Secoisolariciresinol	0.000184245	2.60299e-06	0.00180424	0.00162841	0.000674642	0.000497493	9.79262	3.66165	0.000768502	0.000601814	0.000180744	3.84225e-06	0.000816766	0.000646431	0.23519	1.0628	0.00145118	0.00127208	0.00104162	0.000866019	0.000168619	2.07525e-06	0.717775	0.116194	0.529571	0.00108276	0.000562995	0.000173693	5.16597e-06	0.000165525	3.9041e-06	0.160417	0.152872	0.000172509	2.73452e-06	0.00162512	0.000895863	0.0017392	0.000974838	9.42049	10.0818	0.000982766	0.000805032	0.0019353	0.00175118	0.000811642	0.000637561	1.96924
Serotonin hydrochloride	Serotonin	0.000122947	6.47099e-06	0.000121961	1.02301e-05	0.000950321	0.000852105	0.99198	7.72951	9.42749e-05	2.7552e-06	8.62236e-05	4.183e-06	8.06589e-05	1.73199e-06	0.914597	0.855571	8.79196e-05	3.87964e-06	7.22243e-05	2.26503e-06	7.06795e-05	9.08994e-07	0.821482	0.803911	1.07229	8.83267e-05	6.94348e-06	0.000501084	0.000412993	8.15242e-05	3.53151e-06	5.67307	0.922985	0.000110647	3.38486e-06	8.04435e-05	2.24168e-06	8.16865e-05	3.16602e-06	0.727031	0.738265	0.000846212	0.000754322	0.000921988	0.000848577	7.34003e-05	2.74887e-06	1.08955
Sinapoyl malate	Sinapoyl malate	0.0035254	0.00334054	0.000178565	3.13725e-06	0.000178474	1.81649e-06	0.0506511	0.0506251	0.000166092	1.84006e-06	0.000180744	3.84225e-06	0.000171536	4.2165e-06	1.08821	1.03278	0.000176991	3.1684e-06	0.000177873	3.11471e-06	0.000168619	2.07525e-06	1.00498	0.952698	0.938423	0.000166159	2.50304e-06	0.000173693	5.16597e-06	0.000165525	3.9041e-06	1.04534	0.996182	0.000172509	2.73452e-06	0.000179158	3.49485e-06	0.00017297	6.4489e-06	1.03854	1.00267	0.000176789	4.60759e-06	0.000183939	4.46375e-06	0.000173574	2.64086e-06	1.04045
Sissotrin	Sissotrin	0.00546165	0.00219829	0.00616484	0.00258818	0.0110424	0.00556303	1.12875	2.0218	0.00506637	0.00454077	0.00392969	0.00384657	7.50828e-05	1.87605e-06	0.775642	0.0148198	0.0253523	0.0108153	0.0273222	0.00284553	0.0327261	0.00486552	1.0777	1.29085	0.199839	0.0188291	0.00413997	0.0307788	0.00430257	0.099225	0.0387836	1.63464	5.26977	0.0145486	0.00674811	0.0018632	0.00178987	0.00304038	0.00200146	0.128067	0.208981	0.0315365	0.0162424	0.00515805	0.00328383	0.00460735	0.00333919	0.163558
S-Methyl-L-cysteine	S-Methyl-L-cysteine	0.92099	0.184306	0.859263	0.201638	0.510877	0.154293	0.932977	0.554704	0.709791	0.121777	0.473759	0.0760691	0.383783	0.0241287	0.667463	0.540698	1.19286	0.243497	0.433581	0.0464266	0.408316	0.0359639	0.363481	0.3423	0.595034	1.92146	0.23442	1.09577	0.243681	1.07733	0.0716095	0.570283	0.560683	0.467452	0.0548455	0.335079	0.0532553	0.265344	0.0369554	0.71682	0.567639	0.375178	0.0432632	0.282208	0.0418752	0.252087	0.0330926	0.752196
S-Methylmethionine	S-Methylmethionine	0.257271	0.0521067	0.28184	0.10841	0.56556	0.101189	1.0955	2.1983	1.92325	0.514438	0.744981	0.169782	1.24296	0.272156	0.387356	0.646282	0.6999	0.242106	0.266125	0.0355944	1.01395	0.150995	0.380233	1.4487	2.74789	1.13962	0.327014	0.482373	0.146731	0.486458	0.116259	0.423275	0.426859	2.16297	0.760612	2.2441	0.396887	2.38515	0.563003	1.03751	1.10272	0.552243	0.208528	0.462818	0.131696	0.774458	0.161356	0.838069
Sodium Cholate Hydrate	Sodium Cholate	0.00187614	0.00107544	0.00152171	0.000825324	0.00957768	0.00400044	0.811086	5.10499	0.00361145	0.00105934	0.00279185	0.0017894	0.00120815	0.00103968	0.773056	0.334533	0.00146121	0.000833981	0.00328637	0.000964064	0.000168619	2.07525e-06	2.24908	0.115397	2.47155	0.00074392	0.000575687	0.00699884	0.00232417	0.0205832	0.0057357	9.40806	27.6685	0.0023867	0.000960031	0.000179158	3.49485e-06	0.00154703	0.00137096	0.075065	0.648188	0.00458206	0.00062862	0.00214701	0.000799597	0.00223705	0.00142143	0.468569
Sodium Deoxycholate	Sodium Deoxycholate	0.00661019	0.000964249	0.003483	0.000928448	0.0070556	0.0029758	0.526914	1.06738	0.00975434	0.00280107	0.00467812	0.000670534	0.00880841	0.00334664	0.479594	0.903024	0.00474066	0.00142845	0.00515044	0.000914767	0.0110665	0.00350891	1.08644	2.33438	2.05759	0.00597146	0.00128653	0.00594448	0.00142506	0.00921993	0.00209201	0.995483	1.544	0.00606489	0.00162425	0.0033906	0.000937771	0.00399306	0.000950095	0.559054	0.658389	0.00782654	0.00189865	0.00431555	0.000641301	0.00661684	0.00176597	0.5514
Sodium phenylpyruvate	Sodium phenylpyruvate	0.00946136	0.00192709	0.00796687	0.000719012	0.00504198	0.000857601	0.842043	0.532902	0.00308254	0.000881527	0.0108307	0.00432157	0.00566597	0.00206579	3.51356	1.83809	0.00609029	0.00184609	0.0053883	0.00105239	0.00555524	0.00188364	0.884736	0.912147	0.50614	0.00898892	0.00264837	0.00245871	0.0010091	0.00479398	0.000427324	0.273527	0.533322	0.00566392	0.00150678	0.00690471	0.00307027	0.00433246	0.00042675	1.21907	0.764922	0.00541468	0.0009564	0.00476503	0.00124904	0.00538001	0.00168389	0.880021
SoyasapogenolA	SoyasapogenolA	0.878498	0.082443	0.746711	0.048051	0.739051	0.0549106	0.849986	0.841267	0.626125	0.0464486	0.662667	0.0364707	0.664411	0.0126866	1.05836	1.06115	0.667009	0.0265213	0.500618	0.0388761	0.516177	0.0214379	0.750542	0.773868	0.938706	0.615066	0.038049	0.57045	0.0525163	0.514706	0.0286033	0.927461	0.83683	0.707465	0.0497592	0.517961	0.0435364	0.508034	0.0441495	0.732137	0.718104	0.645942	0.046081	0.467992	0.0544629	0.466215	0.0142376	0.72451
Soyasaponin Bd	Soyasaponin Bd	0.000116352	3.65158e-06	0.000101923	4.86005e-06	9.46958e-05	3.4543e-06	0.875985	0.813874	8.47106e-05	2.24873e-06	0.000576708	0.000494349	7.50828e-05	1.87605e-06	6.80798	0.886344	7.9473e-05	4.33563e-06	6.73927e-05	2.67516e-06	6.53147e-05	2.55518e-06	0.847995	0.821847	1.0659	7.90252e-05	4.63568e-06	7.90736e-05	4.39522e-06	7.32746e-05	2.13304e-06	1.00061	0.927231	0.000101232	3.97313e-06	7.54508e-05	2.28563e-06	7.42903e-05	3.04101e-06	0.745326	0.733862	8.68307e-05	1.12298e-05	7.18757e-05	2.66174e-06	6.77864e-05	2.1976e-06	0.827769
Soyasaponin Be	Soyasaponin Be	0.0081201	0.00256386	0.00742615	0.00171306	0.00468057	0.00239013	0.91454	0.576418	0.0424467	0.00579109	0.129959	0.0661475	0.0500582	0.0136622	3.06169	1.17932	0.122995	0.0238393	0.122444	0.0152941	0.151634	0.0106036	0.995522	1.23285	0.345109	0.00232804	0.000979337	0.00274325	0.000660305	0.00453362	0.00166691	1.17835	1.9474	0.0411696	0.00541548	0.106843	0.0114302	0.0818059	0.0119513	2.59519	1.98705	0.0313865	0.00495511	0.0371645	0.0102015	0.0544734	0.0111438	1.18409
Soyasaponin I (Bb)	Soyasaponin I (Bb)	0.137203	0.0422753	0.173901	0.0424152	0.130233	0.0231189	1.26747	0.949202	0.383132	0.0435912	0.569544	0.283051	0.321862	0.106448	1.48655	0.840081	0.52496	0.0783577	0.426423	0.0551123	0.46083	0.0462204	0.812296	0.877839	0.729831	0.0933006	0.0116555	0.140978	0.0324241	0.141796	0.0180555	1.51101	1.51978	0.277467	0.0369689	0.576494	0.0605993	0.514467	0.0947779	2.0777	1.85415	0.176822	0.0489022	0.160344	0.0214092	0.174435	0.0350324	0.906811
Soyasaponin V (Ba)	Soyasaponin V (Ba)	0.000116352	3.65158e-06	0.000101923	4.86005e-06	0.000493634	0.000396956	0.875985	4.2426	0.000532021	0.000445964	0.000554304	0.000471945	7.50828e-05	1.87605e-06	1.04188	0.141127	0.000889953	0.000496373	0.00152313	0.000511347	6.53147e-05	2.55518e-06	1.71148	0.0733911	0.597807	7.90252e-05	4.63568e-06	7.90736e-05	4.39522e-06	7.32746e-05	2.13304e-06	1.00061	0.927231	0.000101232	3.97313e-06	0.0011076	0.000803828	0.000349322	0.000275059	10.9412	3.45071	8.68307e-05	1.12298e-05	7.18757e-05	2.66174e-06	0.000260404	0.000193517	0.827769
Soyasaponinn II	Soyasaponinn II	0.000184245	2.60299e-06	0.000178565	3.13725e-06	0.000178474	1.81649e-06	0.969172	0.968674	0.000166092	1.84006e-06	0.000180744	3.84225e-06	0.000171536	4.2165e-06	1.08821	1.03278	0.000176991	3.1684e-06	0.000177873	3.11471e-06	0.000168619	2.07525e-06	1.00498	0.952698	0.938423	0.000166159	2.50304e-06	0.000173693	5.16597e-06	0.000165525	3.9041e-06	1.04534	0.996182	0.000172509	2.73452e-06	0.000179158	3.49485e-06	0.00017297	6.4489e-06	1.03854	1.00267	0.000176789	4.60759e-06	0.000183939	4.46375e-06	0.000173574	2.64086e-06	1.04045
Spermine	Spermine	0.0844658	0.00903035	0.0985707	0.0113171	0.0857622	0.00791265	1.16699	1.01535	0.0909146	0.00853951	0.100425	0.00435319	0.0854948	0.0107075	1.1046	0.940386	0.0883093	0.00461039	0.0933648	0.00781146	0.0927863	0.011608	1.05725	1.0507	1.0295	0.106114	0.00541585	0.0921704	0.00581768	0.0954774	0.00874683	0.868597	0.899762	0.0936219	0.00895788	0.0923775	0.00287551	0.0926147	0.00540472	0.986708	0.989241	0.0956043	0.00317855	0.0934413	0.0103184	0.0781057	0.00633945	0.977375
S-Sulfocysteine	S-Sulfocysteine	0.567487	0.0833097	0.417881	0.0642365	0.383164	0.0334698	0.736372	0.675195	0.425538	0.0360366	0.374868	0.0489404	0.339745	0.0431701	0.880927	0.798388	0.313315	0.06185	0.269884	0.0542194	0.30865	0.0345074	0.861381	0.98511	1.35818	0.339451	0.0506606	0.252217	0.0343717	0.351211	0.0653312	0.743014	1.03465	0.494395	0.0834014	0.300744	0.0339128	0.304302	0.0598085	0.608307	0.615503	0.336279	0.0480506	0.354476	0.0387405	0.332865	0.0248428	1.05411
S-Sulforaphene	S-Sulforaphene	0.00440106	0.00180053	0.00294307	0.000578878	0.00293664	0.000587181	0.668718	0.667257	0.002857	0.000967586	0.00246069	0.00106505	0.00316143	0.000348561	0.861284	1.10656	0.00219251	0.000435585	0.00229288	0.000490688	0.00216955	0.00046264	1.04578	0.989529	1.30307	0.00348889	0.00106637	0.00406976	0.000665846	0.00425377	0.00142523	1.16649	1.21923	0.00341008	0.00033987	0.00314723	0.00103564	0.00390227	0.0006224	0.92292	1.14433	0.00240324	0.00117888	0.00219571	0.000321032	0.00284327	0.000590973	0.913643
Stachyose n-Hydrate	Stachyose	0.000915014	0.000724434	0.000656487	0.000463099	0.000197447	4.35751e-06	0.717461	0.215786	0.00238043	0.00138227	0.00890052	0.00581728	0.0642823	0.0254087	3.73904	27.0045	0.0183082	0.00469609	0.0342349	0.00864737	0.0683373	0.0111114	1.86992	3.73261	0.13002	0.000181073	5.13595e-06	0.000191161	3.8553e-06	0.000173502	5.89691e-06	1.05571	0.958185	0.000184358	2.18375e-06	0.000861924	0.000673694	0.00821148	0.00605425	4.67528	44.541	0.000190788	8.02409e-06	0.0118132	0.00686803	0.0173329	0.00746219	61.9177
Stearoylcarnitine	Stearoylcarnitine	0.0089538	0.00204783	0.0105248	0.00207359	0.00711116	0.00178171	1.17545	0.794206	0.0088976	0.0025081	0.0110555	0.00184238	0.00794483	0.00111839	1.24253	0.892918	0.00695326	0.00111701	0.00428561	0.00102868	0.00877792	0.00302561	0.616345	1.26242	1.27963	0.00555065	0.00196126	0.00536012	0.000302518	0.00686357	0.000464874	0.965674	1.23654	0.00782023	0.000983439	0.00753763	0.00130022	0.00607858	0.0016562	0.963863	0.777289	0.00723893	0.00153976	0.0104921	0.00366174	0.00421422	0.000745974	1.4494
Suberic acid	Suberic ac	0.0448049	0.00693135	0.0481322	0.00665449	0.0513156	0.00286145	1.07426	1.14531	0.0395494	0.00316694	0.0334485	0.00635776	0.0391416	0.000611686	0.845739	0.989689	0.0325614	0.00538846	0.0292505	0.00158435	0.0208561	0.00236121	0.89832	0.640516	1.21461	0.0494949	0.00363478	0.0506397	0.00566292	0.0462545	0.00460234	1.02313	0.93453	0.0494916	0.004298	0.0365211	0.00552999	0.0492507	0.00216323	0.737925	0.995134	0.0417956	0.0080091	0.0337439	0.00362588	0.038805	0.00260415	0.807354
Succinic acid	Succinic ac	0.42817	0.0298217	0.590237	0.0726274	0.974916	0.170488	1.37851	2.27694	0.487198	0.0703127	0.806287	0.0878947	0.665697	0.0775174	1.65495	1.36638	0.193477	0.0188284	1.06924	0.142485	1.11266	0.133672	5.52645	5.75084	2.51811	0.350589	0.0174025	0.79308	0.114228	0.609624	0.0529577	2.26214	1.73886	0.292624	0.0483739	0.708239	0.0193424	0.881378	0.0992065	2.42031	3.01198	0.11736	0.00851441	0.335712	0.0493758	0.306786	0.0181801	2.86053
Sucrose	Sucrose	1.02436	0.123885	1.21746	0.12054	2.16654	0.227783	1.1885	2.11501	4.99596	0.703899	6.66915	1.09483	8.58228	0.649658	1.33491	1.71784	1.08885	0.143483	1.58967	0.0978838	2.91021	0.232427	1.45996	2.67275	4.58831	0.680383	0.0457292	1.31316	0.0485829	2.04958	0.0826442	1.93003	3.01239	3.1612	0.400118	5.35842	0.253585	5.90339	0.625816	1.69506	1.86745	0.760597	0.112463	2.05191	0.313026	2.49227	0.271073	2.69776
Syringaldehyde	Syringaldehyde	0.0101735	0.00158305	0.0142237	0.00268846	0.0130024	0.00287377	1.39812	1.27807	0.00762165	0.00119436	0.00721484	0.00316906	0.00664329	0.00324063	0.946624	0.871634	0.00638383	0.00147155	0.00562723	0.000997882	0.00440613	0.000919531	0.881481	0.690202	1.1939	0.0108396	0.00154152	0.0103753	0.0021181	0.00738784	0.00132195	0.957168	0.681559	0.0125002	0.00222786	0.00529919	0.0015239	0.00524101	0.000862765	0.423929	0.419274	0.00577419	0.00125061	0.0048867	0.000656554	0.00454315	0.000606141	0.8463
Syringic Acid	Syringic ac	0.000191772	2.14218e-06	0.000891949	0.000703308	0.000197447	4.35751e-06	4.65109	1.02959	0.000181073	5.33716e-06	0.000193131	7.23563e-06	0.000188721	1.862e-06	1.06659	1.04224	0.000195883	4.30879e-06	0.000189692	7.65694e-06	0.000190381	2.04927e-06	0.968396	0.971915	0.924394	0.000181073	5.13595e-06	0.000191161	3.8553e-06	0.000173502	5.89691e-06	1.05571	0.958185	0.000184358	2.18375e-06	0.000187444	2.19169e-06	0.000188407	4.96436e-06	1.01674	1.02197	0.000190788	8.02409e-06	0.000200535	4.85813e-06	0.000188186	5.70719e-06	1.05109
Tectorigenin	Tectorigenin 1	0.0181132	0.00426218	0.0490745	0.0156852	0.0566718	0.0123112	2.70932	3.12875	0.00171949	0.000792856	0.00218996	0.000914058	0.00261836	0.00193929	1.2736	1.52275	0.00318669	0.000412825	0.00604641	0.00130167	0.00252082	0.00110859	1.89739	0.791047	0.539585	0.592723	0.114467	0.972187	0.131403	0.664323	0.0615454	1.64021	1.1208	0.000896483	0.00049025	0.0010956	0.000646572	0.000354639	0.000280838	1.22211	0.395589	0.00277792	0.00120909	0.00482266	0.0010906	0.00380028	0.000572722	1.73607
Tectorigenin 7-o-Xylosylglucoside	Tectorigenin 2	0.016737	0.00279836	0.0211177	0.0038767	0.0171412	0.0040327	1.26174	1.02415	0.0104534	0.00165204	0.00937053	0.00286719	0.0070529	0.000992354	0.896409	0.674699	0.00716661	0.000650869	0.00612429	0.0010044	0.00692912	0.00156054	0.854559	0.966863	1.45863	0.0175935	0.00570567	0.0124803	0.00183737	0.0149045	0.00216782	0.709367	0.847159	0.0123515	0.00295058	0.00628018	0.00221848	0.00902678	0.0015748	0.508456	0.730826	0.00938512	0.00118917	0.0109867	0.00260349	0.0132907	0.00242465	1.17065
Thymidine	Thymidine 1	0.00855796	0.00198921	0.00461389	0.00127526	0.00448737	0.00102499	0.539134	0.524351	0.00484306	0.00105294	0.00397066	0.0011457	0.0025278	0.000405511	0.819864	0.521941	0.00276572	0.00102398	0.00155859	0.000161459	0.00291086	0.000852654	0.563539	1.05248	1.75111	0.00434808	0.000879169	0.00254576	0.00089418	0.00230042	0.000464232	0.58549	0.529067	0.00644174	0.00220246	0.00172959	0.000257808	0.00151638	0.00023386	0.268498	0.235399	0.00353469	0.00093935	0.00288391	0.000566769	0.00360552	0.0011167	0.815888
Thymidine-3',5'-cyclic monophosphate	Thymidine 2	0.00630149	0.00168012	0.0106993	0.00507672	0.00655147	0.00155458	1.69791	1.03967	0.00884631	0.00268293	0.0026236	0.000472613	0.00492584	0.00203151	0.296576	0.556825	0.00747303	0.00188315	0.00547651	0.00250593	0.00284833	0.00055227	0.732836	0.381148	1.18376	0.00629643	0.00272572	0.00470575	0.000976243	0.0233313	0.0155628	0.747368	3.70548	0.00533556	0.00090268	0.00621904	0.00113681	0.00829727	0.0023744	1.16558	1.55509	0.00658161	0.00124734	0.00281215	0.000878446	0.00356988	0.00142965	0.427273
Thymine	Thymine	0.000122947	6.47099e-06	0.000121961	1.02301e-05	0.000100931	4.45172e-06	0.99198	0.820931	9.42749e-05	2.7552e-06	8.62236e-05	4.183e-06	8.06589e-05	1.73199e-06	0.914597	0.855571	8.79196e-05	3.87964e-06	7.22243e-05	2.26503e-06	7.06795e-05	9.08994e-07	0.821482	0.803911	1.07229	8.83267e-05	6.94348e-06	8.49788e-05	4.23384e-06	8.15242e-05	3.53151e-06	0.962097	0.922985	0.000110647	3.38486e-06	8.04435e-05	2.24168e-06	8.16865e-05	3.16602e-06	0.727031	0.738265	9.11494e-05	8.35747e-06	7.64193e-05	3.21501e-06	7.34003e-05	2.74887e-06	0.838396
trans-3,5-Dimethoxy-4-hydroxycinnamaldehyde	Hydroxycinnamaldehyde	0.0174249	0.00256423	0.0128167	0.00152816	0.00846617	0.00192455	0.735538	0.485867	0.0100311	0.000759546	0.00770416	0.00238797	0.00550729	0.000770889	0.76803	0.549024	0.0114743	0.00202725	0.0187775	0.00348322	0.0133768	0.00161652	1.63648	1.1658	0.874219	0.010823	0.00194687	0.0196566	0.00296227	0.0101444	0.000716302	1.81619	0.937301	0.0127014	0.000870608	0.00877737	0.00169925	0.00826028	0.00219049	0.691056	0.650344	0.0136498	0.00203009	0.0139374	0.00481555	0.00956695	0.00210287	1.02106
trans-Aconitic acid	trans-Aconitic ac	0.000183741	2.57608e-06	0.0905026	0.0380732	0.0983432	0.0441183	492.556	535.228	0.000177646	2.29517e-06	0.000177862	2.76774e-06	0.000176692	2.61824e-06	1.00122	0.994628	0.000181575	3.94774e-06	0.0637439	0.0395906	0.0792406	0.0332815	351.061	436.407	0.978363	0.268212	0.0780262	0.155304	0.0661691	0.23159	0.076943	0.579034	0.863457	0.000175071	3.92564e-06	0.0581022	0.0359751	0.0645932	0.03946	331.878	368.954	0.223276	0.0159626	0.0298445	0.0296605	0.0337749	0.0336104	0.133667
trans-Zeatin-riboside	trans-Zeatin-riboside	0.00256133	0.00076097	0.00383656	0.000627322	0.00254734	0.000275071	1.49788	0.99454	0.00238366	0.000220392	0.00194931	0.000410826	0.000628258	0.000342242	0.817783	0.263569	0.000948811	0.000357518	0.00125779	0.000736194	0.0015138	0.000603373	1.32565	1.59547	2.51226	0.00205236	0.00114138	0.002562	0.000875771	0.000768208	0.000449472	1.24832	0.374304	0.0227073	0.0150092	0.000776977	0.000452659	0.00160065	0.000482454	0.034217	0.0704905	0.00170186	0.000548566	0.00220125	0.000730501	0.00246624	0.00150951	1.29344
Trigonelline hydrochloride	Trigonelline	6.52896	0.783199	5.46901	0.638854	5.42848	0.610352	0.837655	0.831447	1.99839	0.488085	2.0395	0.32049	1.82282	0.46159	1.02057	0.912143	1.69438	0.363273	1.12908	0.119836	1.67109	0.0732446	0.666367	0.986255	1.17942	10.31	1.7688	11.2501	2.13257	11.3838	1.53429	1.09118	1.10415	3.57017	0.471039	2.30242	0.121903	2.04759	0.13291	0.644905	0.573528	1.51236	0.347635	1.20736	0.167488	1.27009	0.13443	0.798331
Trimethylamine N-oxide dihydrate	Trimethylamine	0.0586665	0.00676602	0.0374107	0.00493309	0.035891	0.00870613	0.637684	0.611781	0.063413	0.017607	0.0311108	0.00854056	0.0243951	0.00403601	0.490606	0.384702	0.0399491	0.00680123	0.016654	0.00192677	0.0118951	0.00345321	0.416882	0.297757	1.58734	0.0472294	0.00747348	0.0430085	0.008341	0.0328579	0.008525	0.91063	0.695709	0.0616342	0.00272794	0.0433715	0.0110038	0.0387494	0.00899426	0.703692	0.6287	0.0499113	0.0267039	0.0214022	0.00200123	0.0196854	0.00435434	0.428804
Tyramine	Tyramine	0.257404	0.0621452	0.279071	0.068779	0.567522	0.169143	1.08418	2.20479	0.0151962	0.0027089	0.00849192	0.00309161	0.0177266	0.0034253	0.558818	1.16652	0.0130072	0.00225736	0.00893313	0.00119209	0.00914916	0.00203679	0.686781	0.70339	1.16829	1.04423	0.134234	1.2925	0.208025	0.611173	0.137444	1.23775	0.585284	0.395263	0.104113	0.23008	0.041335	0.242718	0.0437632	0.582094	0.614069	0.0188128	0.00309954	0.0141269	0.00383784	0.0153068	0.00167295	0.750922
Uracil	Uracil	0.00239874	0.00163566	0.00144663	0.000791045	0.00299187	0.00118093	0.603081	1.24727	0.00429984	0.00112706	0.00541847	0.00142034	0.00122505	0.00103492	1.26016	0.284906	0.00245467	0.000928878	0.00558065	0.00268985	0.00197418	0.00112538	2.27348	0.804256	1.7517	0.000181073	5.13595e-06	0.00202528	0.0018344	0.0022117	0.00141583	11.1849	12.2144	0.00368898	0.00147771	0.00247902	0.00147478	0.00379851	0.000973498	0.672006	1.02969	0.0032623	0.00136088	0.00392523	0.00124184	0.00259404	0.000628452	1.20321
Uridine	Uridine	0.000112234	6.44594e-06	0.000100259	6.71244e-06	9.04258e-05	2.77849e-06	0.893302	0.805688	8.19232e-05	2.24575e-06	7.51836e-05	2.43464e-06	7.07404e-05	2.53217e-06	0.917733	0.863497	7.78539e-05	2.28275e-06	6.63868e-05	2.82329e-06	6.3512e-05	8.5179e-07	0.85271	0.815785	1.05227	8.11273e-05	6.43633e-06	7.72653e-05	3.94569e-06	7.28311e-05	1.8763e-06	0.952396	0.897739	0.000102277	5.74782e-06	7.20878e-05	1.12097e-06	7.38227e-05	3.10152e-06	0.704829	0.721792	8.16559e-05	5.35967e-06	6.98376e-05	2.74827e-06	6.63117e-05	2.15584e-06	0.855267
Uridine-5'-monophosphate	Uridine-5'-monophosphate	0.10075	0.0412664	0.0705455	0.0200394	0.0256555	0.00846875	0.700201	0.254644	0.273883	0.0240915	0.18624	0.0609884	0.105383	0.0253382	0.679999	0.384775	0.217548	0.0905131	0.0139279	0.00506778	0.00847022	0.00194849	0.0640222	0.038935	1.25895	0.0195228	0.00447828	0.0180393	0.0040477	0.00699099	0.00270035	0.92401	0.358094	0.169699	0.0328573	0.0514208	0.00753485	0.0233052	0.00483885	0.303011	0.137332	0.0883256	0.0207343	0.0105778	0.00307604	0.00870763	0.000379727	0.119759
Urocanic acid	Urocanic ac	0.658642	0.0634919	0.492484	0.0574649	0.456814	0.0649675	0.747727	0.693571	0.625872	0.165687	0.169117	0.0257616	0.173248	0.0527989	0.27021	0.276811	0.19267	0.0202567	0.254636	0.0137974	0.190598	0.03239	1.32162	0.989248	3.24842	0.919264	0.11248	0.955452	0.169084	0.939953	0.132331	1.03937	1.02251	0.754401	0.154009	0.358282	0.0950169	0.171109	0.0172169	0.474922	0.226815	1.14732	0.528473	0.228868	0.0273382	0.184371	0.0411807	0.199481
Vanillin	Vanillin	0.109344	0.00679617	0.0898577	0.00751968	0.0853918	0.00873729	0.82179	0.780947	0.0721015	0.0111343	0.057513	0.00457457	0.0711066	0.00616976	0.797667	0.9862	0.064764	0.00539521	0.0653267	0.0043318	0.0590932	0.00526844	1.00869	0.912439	1.1133	0.0697927	0.005922	0.0592913	0.00670096	0.0440605	0.00426805	0.849535	0.631306	0.0797351	0.0140024	0.0517008	0.00574166	0.0392918	0.00415817	0.648406	0.492779	0.065576	0.00576474	0.0439063	0.00546172	0.0431993	0.00609086	0.669548
Verbascoside <Acteoside>	Verbascoside	0.000191772	2.14218e-06	0.00132783	0.00113443	0.000197447	4.35751e-06	6.92398	1.02959	0.000181073	5.33716e-06	0.000193131	7.23563e-06	0.000188721	1.862e-06	1.06659	1.04224	0.000195883	4.30879e-06	0.000189692	7.65694e-06	0.000190381	2.04927e-06	0.968396	0.971915	0.924394	0.000181073	5.13595e-06	0.00090078	0.00071031	0.00115961	0.000986611	4.97467	6.40406	0.000184358	2.18375e-06	0.000187444	2.19169e-06	0.000188407	4.96436e-06	1.01674	1.02197	0.000190788	8.02409e-06	0.000200535	4.85813e-06	0.000188186	5.70719e-06	1.05109
Vestitol	Vestitol	0.00968899	0.00242112	0.0104575	0.00231874	0.00457358	0.00120818	1.07932	0.472039	0.00406895	0.000875835	0.00346995	0.000898923	0.00240399	0.000504805	0.852786	0.590813	0.00391447	0.000938499	0.00238626	0.000658467	0.00392472	0.00135455	0.609601	1.00262	1.03947	0.00756498	0.00195647	0.00690562	0.00304423	0.00708377	0.00169127	0.912841	0.936389	0.00510572	0.00168546	0.00364009	0.00110698	0.00385826	0.00162866	0.712943	0.755675	0.0132288	0.00516447	0.00300345	0.000433512	0.00177592	0.000127136	0.227039
Vicenin -1	Vicenin 1	0.00205414	0.000932489	0.00114211	0.00103071	0.00385643	0.00170142	0.556003	1.8774	8.45043e-05	2.49107e-06	7.85569e-05	3.99833e-06	7.21452e-05	2.31274e-06	0.92962	0.853746	0.000380986	0.000303352	6.696e-05	2.633e-06	6.31609e-05	1.0494e-06	0.175755	0.165783	0.221804	0.00589003	0.00199776	0.00743554	0.00109016	0.00325248	0.000384478	1.26239	0.5522	0.000385259	0.000288164	7.41655e-05	1.22958e-06	7.58213e-05	3.34093e-06	0.192508	0.196806	0.000369144	0.000283165	0.000685556	0.000616362	6.64714e-05	2.02115e-06	1.85715
Vicenin -2	Vicenin 2	0.000183741	2.57608e-06	0.00298428	0.00281152	0.00334384	0.00240007	16.2418	18.1987	0.000177646	2.29517e-06	0.000177862	2.76774e-06	0.000176692	2.61824e-06	1.00122	0.994628	0.000181575	3.94774e-06	0.00018042	2.70484e-06	0.000177292	4.01224e-06	0.993641	0.976414	0.978363	0.00652502	0.00281103	0.00572857	0.00212738	0.00544055	0.00132492	0.877938	0.833798	0.000175071	3.92564e-06	0.000174404	4.62317e-06	0.000176838	6.8597e-06	0.996186	1.01009	0.00087711	0.000696233	0.00113807	0.000948096	0.000168834	5.74362e-06	1.29752
Vicenin -3	Vicenin 3	0.0113081	0.00318682	0.0141552	0.00422079	0.0152603	0.00488889	1.25177	1.34951	0.00775507	0.00338622	0.0049714	0.000916938	0.00889745	0.00293616	0.641052	1.14731	0.00655218	0.00155888	0.00391453	0.000891714	0.0042386	0.000859662	0.597439	0.646898	1.18359	0.0100416	0.00285124	0.0207239	0.00185182	0.0119311	0.0036605	2.06379	1.18816	0.00471887	0.00160752	0.00418479	0.00107747	0.0045548	0.000870694	0.886821	0.965231	0.00343892	0.000922888	0.00568309	0.00206154	0.00419923	0.00154211	1.65258
Vitexin	Vitexin	0.00267581	0.00131611	0.00181788	0.000715143	0.000887301	0.000499604	0.679376	0.331602	0.0021026	0.000519233	0.0015122	0.000677404	0.00137232	0.000542487	0.719205	0.652679	0.00262248	0.000318218	0.00141221	0.00059954	0.00189227	0.000701108	0.538501	0.721558	0.801759	0.00331795	0.000790903	0.00264184	0.000875863	0.00214651	0.000204021	0.796227	0.646941	0.00421662	0.00106175	0.00163031	0.000520231	0.00215224	0.00104939	0.38664	0.51042	0.00302305	0.000475828	0.00160441	0.00042679	0.00249901	0.000915298	0.530726
Xanthine	Xanthine	0.000183741	2.57608e-06	0.000172494	3.83714e-06	0.000176408	3.9329e-06	0.938792	0.96009	0.000177646	2.29517e-06	0.000177862	2.76774e-06	0.000990268	0.000813054	1.00122	5.57438	0.000181575	3.94774e-06	0.00018042	2.70484e-06	0.000177292	4.01224e-06	0.993641	0.976414	0.978363	0.000176379	2.29681e-06	0.000824135	0.000644849	0.000172401	5.27548e-06	4.67254	0.977449	0.000175071	3.92564e-06	0.000174404	4.62317e-06	0.000176838	6.8597e-06	0.996186	1.01009	0.0340408	0.0338571	0.000185749	5.03078e-06	0.000168834	5.74362e-06	0.00545665
Zearalenone	Zearalenone	0.0109047	0.00244789	0.0121886	0.00439446	0.013058	0.00517072	1.11774	1.19746	0.00891154	0.00162525	0.00753558	0.00172577	0.00717928	0.00121124	0.845598	0.805616	0.0067299	0.00220009	0.00700503	0.00214491	0.00409896	0.000652947	1.04088	0.609066	1.32417	0.0104861	0.00276559	0.00975392	0.00187287	0.00768873	0.00129944	0.930178	0.733232	0.0106337	0.00544991	0.00783186	0.00305102	0.00424012	0.000925386	0.736516	0.398746	0.00778028	0.00194352	0.00776756	0.00202191	0.00809312	0.00340288	0.998365
Zeatin-9-glucoside	Zeatin-9-glucoside	0.00403144	0.000778177	0.00253164	0.000900238	0.00249086	0.000352812	0.627973	0.617859	0.00339566	0.000629549	0.00339708	0.00121173	0.00206817	0.000430433	1.00042	0.609064	0.00386434	0.000525236	0.00283363	0.00143282	0.00413317	0.00124825	0.733276	1.06957	0.878715	0.00215533	0.00028283	0.00154031	0.000392609	0.00266196	0.000630114	0.714653	1.23506	0.00336489	0.000652516	0.00164816	0.000134269	0.00327021	0.00100116	0.489811	0.971864	0.00208144	0.000341003	0.00143806	0.000410168	0.00208993	0.000878537	0.690897
		0.00403144	0.000778177	0.00253164	0.000900238	0.00249086	0.000352812	0.627973	0.617859	0.000181073	5.33716e-06	0.000193131	7.23563e-06	0.000188721	1.862e-06	1.06659	1.04224	0.000195883	4.30879e-06	0.000189692	7.65694e-06	0.000190381	2.04927e-06	0.968396	0.971915	0.924394	0.00215533	0.00028283	0.00154031	0.000392609	0.00266196	0.000630114	0.714653	1.23506	0.000184358	2.18375e-06	0.000187444	2.19169e-06	0.000188407	4.96436e-06	1.01674	1.02197	0.000190788	8.02409e-06	0.000200535	4.85813e-06	0.000188186	5.70719e-06	1.05109
[truncated: 2 more columns]
