# Supplementary material for: Medicago sativa and Medicago truncatula Show Contrasting Root Metabolic Responses to Drought
Source: Front Plant Sci. 2021 Apr 21;12:652143. doi: 10.3389/fpls.2021.652143 (PMC8097159; doi:10.3389/fpls.2021.652143)
Supplement: Supplementary Table 3 — Primer sequences used for qRT-PCR analysis. Ms, Medicago sativa; Mt, M. truncatula; SUS1, sucrose synthase 1. [file Table_3.XLSX]

## Sheet: Table S3
Table S3. Primer sequences used for qRT-PCR analysis. Mt, Medicago truncatula; Ms, Medicago sativa; SUS1, sucrose synthase 1 gene.
Gene	ID Mt/ID Ms	Primer sequence (5'-3') (forward/reverse)
SUS1	Medtr4g124660/MS.gene030241	ATTCAACTTGTAGGTCTCGAT/GTTGAGAATGAAGAGCACATA
F-box/ankyrin repeat SKIP35-like protein	Medtr4g134960/MS.gene95033	ATCTTCCATCCCCACTGAC/TTGAGAAAACAAGCAGCC
