# Supplementary material for: Medicago sativa and Medicago truncatula Show Contrasting Root Metabolic Responses to Drought
Source: Front Plant Sci. 2021 Apr 21;12:652143. doi: 10.3389/fpls.2021.652143 (PMC8097159; doi:10.3389/fpls.2021.652143)
Supplement: Supplementary Table 4 — Interactions between plant species/organ and treatments using two-way ANOVA statistical analysis. ∗∗∗, ∗∗, and ∗ asterisks indicate statistical significance at the 0.001, 0.01, and 0.05 level, respectively; ns, not significant at the 0.05 level. C, carbon; DW, dry weight; G6PDH, glucose-6-phosphate dehydrogenase; INV, alkaline invertase; N, nitrogen; SUS, sucrose synthase; WD, water deficit. [file Table_4.XLSX]

## Sheet: Table S4
Physiological data	WD	Specie	WD*Specie		Physiological data	WD	Organ	WD*Organ
Leaf					M. sativa
Water potential	***	ns	ns		Water content	***	***	***
Water content	***	ns	ns		DW Biomass	*	***	ns
DW Biomass	***	***	ns		M. truncatula
tapRs					Water content	***	***	***
Water content	***	ns	ns		DW Biomass	**	***	*
DW Biomass	***	***	**
fibRs					C metabolism
Water content	***	ns	ns		M. sativa
DW Biomass	**	***	ns		SUS	***	**	ns
					INV	ns	*	ns
C metabolism					G6PDH	*	**	ns
tapRs					M. truncatula
SUS	***	**	ns		SUS	***	ns	ns
INV	ns	ns	ns		INV	*	**	*
G6PDH	ns	**	ns		G6PDH	ns	ns	ns
fibRs
SUS	***	ns	ns		N compounds
INV	ns	ns	ns		Soluble protein
G6PDH	ns	ns	ns		M. sativa	ns	***	*
					M. truncatula	*	**	ns
N compounds
Soluble protein
tapRs	ns	***	*
fibRs	**	ns	ns
