# Supplementary material for: Medicago sativa and Medicago truncatula Show Contrasting Root Metabolic Responses to Drought
Source: Front Plant Sci. 2021 Apr 21;12:652143. doi: 10.3389/fpls.2021.652143 (PMC8097159; doi:10.3389/fpls.2021.652143)
Supplement: Supplementary Table 5 — List of metabolites with contents significantly altered by severe water deficit (Student’s t-test; P ≤ 0.05) in leaves, taproots (tapRs), and fibrous roots (fibRs) of Medicago sativa (Ms) and M. truncatula (Mt). Metabolites identified in Figures 3 and 4 with a discriminant loading value higher than 0.2 were marked with gray background and represented in the heatmap (Figure 5) with bold letters. ID represent each metabolite identifier in the analysis extracted from Supplementary Table 1. [file Table_5.XLSX]

## Sheet: Table S5
			M. sativa						M. truncatula
			Leaf		tapR		fibR		Leaf		tapR		fibR
Simplified Metabolite ID	Group	ID	MD/C	SD/C	MD/C	SD/C	MD/C	SD/C	MD/C	SD/C	MD/C	SD/C	MD/C	SD/C
Proline	Amino acid proteic	X00286	2.12313	15.3313	2.60974	4.08461	11.7368	24.4032	12.3716	67.1438	4.18966	8.78637	24.584	40.0583
Isoleucine	Amino acid proteic	X100025	1.82165	6.41595	0.774904	1.62572	0.859065	1.22515	2.00256	6.3177	3.22338	3.56951	1.28344	0.986653
Leucine	Amino acid proteic	X100024	2.06806	5.97022	0.722393	1.25149	0.815789	1.07819	1.97483	5.6711	2.9629	2.85425	0.92164	0.697924
Histidine	Amino acid proteic	X00051	2.15691	4.22069	0.99116	1.06567	0.41983	1.25142	2.02702	7.56328	0.681038	1.15381	1.11228	1.9018
Methionine	Amino acid proteic	X00053	0.775876	1.3648	0.438518	0.334884	0.619634	0.881218	0.755238	1.69036	0.543624	0.675403	0.191239	0.218611
Glycine	Amino acid proteic	X00049	0.692394	0.707421	0.661171	0.642219	0.476484	0.434475	1.4021	2.22084	0.760067	0.613549	0.38123	0.264566
Cysteine	Amino acid proteic	X200054	0.721662	0.95135	1.01395	0.784038	1.32498	2.37736	0.786064	0.737232	0.310458	0.607539	0.554999	0.437959
Tyrosine	Amino acid proteic	X00056	1.80191	2.11609	0.484898	0.286905	0.802292	0.663598	1.09854	1.8832	0.61405	0.449247	0.228857	0.209703
Glutamic ac	Amino acid proteic	X00272	0.632583	0.308995	0.974613	0.858939	0.603415	0.438062	0.743565	0.262221	0.605804	0.38272	0.650359	0.494595
Aspartic ac	Amino acid proteic	X00268	0.379127	0.203388	0.60245	0.317088	0.488493	0.450135	0.38904	0.198774	0.634085	0.379371	1.02379	1.06656
Asparagine	Amino acid proteic	X00267	0.130099	0.0746892	0.194178	0.155995	0.268964	0.286803	0.315629	0.294802	0.404805	0.314066	0.521877	0.504037
Serine	Amino acid proteic	X00288	0.760498	0.30815	0.522077	0.350207	0.364237	0.410476	0.462319	0.371066	0.373308	0.283287	0.656942	0.551099
Lysine	Amino acid proteic	X200082	0.481603	0.366952	0.324546	0.212921	0.048437	0.0466237	1.21982	1.4859	0.128496	0.0664587	0.313403	0.298098
Alanine	Amino acid proteic	X200057	3.89685	2.59381	2.11725	1.96796	1.64587	1.66656	7.10348	4.19099	2.9286	2.23563	2.18772	1.58768
Glutamine	Amino acid proteic	X00273	0.437693	0.318809	0.309515	0.200711	0.0462114	0.0375833	1.14239	1.46056	0.116785	0.0577468	0.300363	0.278808
Canavanine	Amino acid aNon Proteic	X01263	0.385033	0.29015	2.94889	3.59416	0.455723	1.0425	0.305208	0.323284	1.48819	2.02162	11.8908	20.7607
Pipecolinic ac	Amino acid aNon Proteic	X01097	0.436964	1.00048	0.753648	0.385643	0.691747	0.533327	0.937611	1.34674	1.44223	1.62569	2.21	2.22942
Pyroglutamic ac	Amino acid aNon Proteic	X00287	0.396184	0.895958	0.747406	0.3939	0.72594	0.589354	0.879732	1.28154	1.29685	1.42959	2.48846	2.4738
beta-Alanine	Amino acid aNon Proteic	X100038	0.950629	0.587684	0.681235	0.656916	0.364058	0.526252	1.18144	1.17923	1.00252	0.876195	0.882193	0.665613
Valine	Amino acid aNon Proteic	X200060	5.25241	17.2341	5.44047	7.17458	3.99741	3.26403	3.81898	10.8735	2.22003	3.47369	2.63189	3.45924
Homocystine	Amino acid aNon Proteic	X00277	0.577672	0.37718	1.55864	1.5192	0.807588	1.26406	1.0948	0.782778	0.691471	0.591911	0.146766	0.2267
Ornithine	Amino acid aNon Proteic	X00285	0.158645	0.0872972	0.202461	0.169971	0.26665	0.325811	0.330089	0.330439	0.454981	0.312923	0.495383	0.456168
GABA	Amino acid aNon Proteic	X00389	1.16819	0.875705	0.458731	0.325795	0.376765	0.457233	1.10158	1.62497	0.432053	0.291248	0.820147	0.856692
Cystathionine	Amino acid aNon Proteic	X00187	0.0798108	0.0931736	0.220521	0.0182707	0.188249	0.378913	0.186018	0.223655	0.429399	0.278625	0.46974	0.447101
Maleic ac	Amino acid metabolism	X01098	1.425	1.14772	1.23551	1.04957	3.01933	3.68502	3.11132	2.45864	3.19347	3.29875	3.05836	2.87387
Methylmalonic ac	Amino acid metabolism	X00095	1.38793	2.15598	1.64575	1.43603	5.95917	6.10719	2.1313	1.71358	2.49635	3.15607	2.81334	2.76826
Gly-Gly	Amino acid metabolism	X00237	1.97692	1.58635	1.82702	1.19508	0.724825	0.666472	2.06177	0.938998	2.17655	3.07206	1.72986	0.592431
Isopropylmalic ac	Amino acid metabolism	X00682	1.06859	0.848574	0.991325	1.22283	1.06639	1.41952	0.498084	1.0389	0.935744	2.46806	0.788765	1.37021
Aminovaleric ac	Amino acid metabolism	X00755	1.03935	3.05021	0.558818	0.840889	0.500339	0.637122	2.13446	6.87345	1.63996	2.14536	0.933197	0.793422
Saccharopine	Amino acid metabolism	X00502	1.23639	25.5433	0.758806	0.578154	0.732265	1.7816	1.97093	27.9829	1.06923	1.95859	2.64419	3.23513
Cyclopentanecarboxylic ac	Amino acid metabolism	X00004	0.446993	0.948178	0.731302	0.390915	0.60017	0.457137	0.95798	1.35593	1.46095	1.62375	2.15513	2.15426
Dibromo-L-tyrosine	Amino acid metabolism	X01054	0.836366	0.865598	0.601565	0.755472	0.767544	0.785101	0.514986	0.95344	0.824902	1.52905	0.879815	0.290556
Aminoadipic ac	Amino acid metabolism	X200073	1.92027	8.48942	1.832	1.5202	9.77	5.50906	4.87439	7.32183	1.42131	1.44802	2.86099	2.45969
Homocarnosine	Amino acid metabolism	X00276	1.14488	0.934885	1.4525	0.861412	5.79579	6.65303	1.68398	1.24557	0.894917	1.08594	2.9371	2.09268
Hydroxylysine	Amino acid metabolism	X00971	3.26867	2.18729	0.748946	0.479432	2.71224	2.60033	6.54165	3.80161	0.996633	1.02995	2.84274	1.80739
alpha-Methyl-DL-histidine	Amino acid metabolism	X00943	1.28723	1.90219	1.30223	1.22974	0.54178	1.02394	1.69861	2.01259	1.35187	1.02315	0.431468	0.515442
Homovanillic ac	Amino acid metabolism	X00988	0.987207	1.02959	1.06659	1.04224	0.968396	0.971915	1.05571	0.958185	1.01674	1.02197	3.95123	0.986362
O-Succinyl-L-homoserine	Amino acid metabolism	X00640	0.737463	1.29512	1.05332	0.902986	0.854218	0.590623	1.52804	1.0544	0.414053	1.01854	1.25246	0.743148
Argininosuccinic ac	Amino acid metabolism	X00173	0.928968	0.762981	0.773802	0.710365	0.22026	0.559557	1.48239	1.9899	0.907433	0.906895	1.0672	1.1601
D-Ala-D-Ala	Amino acid metabolism	X00664	0.372962	0.64646	0.675059	0.347294	0.764758	1.37574	1.29302	1.54429	1.85924	0.831914	1.03851	0.871201
Quinic ac	Amino acid metabolism	X00629	0.510771	0.493109	4.01269	2.64911	10.1369	9.08213	0.354506	0.236297	1.95151	0.772717	5.20038	5.72942
Sodium phenylpyruvate	Amino acid metabolism	X00388	0.842043	0.532902	3.51356	1.83809	0.884736	0.912147	0.273527	0.533322	1.21907	0.764922	0.880021	0.993596
Anthranilic ac	Amino acid metabolism	X00042	0.136633	0.634336	0.93601	0.542876	1.08276	0.27478	1.09184	1.04109	0.643834	0.76006	1.12806	2.06337
Creatine	Amino acid metabolism	X00184	0.854927	0.599545	0.72957	0.81413	0.632349	0.475851	1.23971	1.15166	0.912519	0.708724	0.601505	0.483916
Homocysteine	Amino acid metabolism	X00907	0.594411	0.367338	0.605897	0.273777	0.935217	0.755496	0.680129	0.365768	0.797532	0.612404	1.65481	0.751718
Creatinine	Amino acid metabolism	X00185	0.95879	0.797016	0.851385	0.937617	0.710994	0.88786	0.966256	0.597983	0.410889	0.567445	0.4848	0.504602
Kynurenine	Amino acid metabolism	X00066	1.29392	1.22532	1.48903	0.577697	0.245696	0.338517	1.16568	1.95794	0.450052	0.565703	0.45308	0.425172
Formyl-L-methionine	Amino acid metabolism	X00307	0.795823	0.543934	0.770292	0.807651	0.729675	0.575456	1.51544	1.05314	0.464068	0.54692	1.81964	1.22559
Melatonin	Amino acid metabolism	X01262	0.687028	0.596425	0.594916	0.514538	1.24886	1.05359	1.18932	0.689436	0.549781	0.530967	0.639951	0.360086
Methylthioadenosine	Amino acid metabolism	X00675	0.632584	0.552508	0.687332	0.482749	0.515867	0.49067	0.48581	0.737705	0.528822	0.470106	0.419923	0.389302
Histidinol	Amino acid metabolism	X00275	1.42993	1.32705	0.498534	0.544603	0.846905	0.760836	1.80988	2.2877	0.569395	0.442962	0.532667	0.841542
DL-serine	Amino acid metabolism	X00900	0.524478	0.348455	0.411412	0.325465	0.298324	0.199773	0.758293	0.638621	0.483382	0.427449	0.598017	0.632036
Dihydroxy benzoic ac 1	Amino acid metabolism	X00952	1.60842	1.64524	0.657377	0.137825	0.528872	0.205152	1.1517	6.72923	0.668086	0.412002	0.186298	1.72652
Betaine	Amino acid metabolism	X01152	0.805158	0.910311	0.931314	0.949513	0.805517	0.744141	1.13796	0.767346	0.517267	0.350168	1.14441	0.987793
Hippuric ac	Amino acid metabolism	X00953	1.3359	0.662372	1.15068	1.49403	1.02234	0.817205	1.26797	1.30269	0.260018	0.342955	0.888429	0.50296
O-Acetyl-L-serine	Amino acid metabolism	X00477	0.477369	0.215135	0.432559	0.314062	0.238801	0.154409	0.907676	1.16252	0.352193	0.336415	0.538901	0.580274
Diaminopropionic ac	Amino acid metabolism	X00212	1.20652	0.936949	0.453292	0.339599	0.450573	0.505509	1.09772	1.65981	0.476544	0.324724	0.879014	0.858623
Shikimic ac	Amino acid metabolism	X00015	0.0376143	0.0392293	0.0798447	0.0780215	1.3843	0.198596	0.274893	0.153379	0.417394	0.295364	0.588814	2.12095
Thymidine 1	Amino acid metabolism	X00355	0.539134	0.524351	0.819864	0.521941	0.563539	1.05248	0.58549	0.529067	0.268498	0.235399	0.815888	1.02004
Urocanic ac	Amino acid metabolism	X00473	0.747727	0.693571	0.27021	0.276811	1.32162	0.989248	1.03937	1.02251	0.474922	0.226815	0.199481	0.160698
Glutathione (reduced form)	Amino acid metabolism	X00274	1.30526	1.69899	0.683632	1.41686	0.22382	0.16107	1.11053	0.208525	0.28771	0.206025	0.123325	0.062863
S-Adenosyl-L-homocysteine	Amino acid metabolism	X00336	5.77864	8.84357	0.0751137	0.070266	6.74185	0.803911	0.100321	0.924508	0.911877	0.192693	0.664042	0.624938
Salicylic ac	Amino acid metabolism	X00959	0.716589	0.921913	0.121097	0.0565425	1.83067	1.37915	0.698752	1.00253	0.4042	0.133482	0.455181	0.41706
Agmatine	Amino acid metabolism	X00114	0.83619	0.655435	0.540059	0.606981	0.451064	0.573309	1.21665	1.07313	0.158029	0.114013	0.757803	0.555556
Putrescine	Amino acid metabolism	X00499	0.904419	0.629432	0.558312	0.681046	0.415426	0.526723	1.28109	1.3949	0.119706	0.109365	0.682612	0.545921
Abscisic ac	Biosynthesis of plant secondary metabolites	X00584	4.9613	4.19651	7.32672	38.0362	4.48983	7.03885	8.23806	16.494	38.6696	111.952	1.04045	0.981817
Secoisolariciresinol	Biosynthesis of plant secondary metabolites	X500066	9.79262	3.66165	0.23519	1.0628	0.717775	0.116194	0.160417	0.152872	9.42049	10.0818	1.96924	0.825875
Sativan	Biosynthesis of plant secondary metabolites	X500121	1.40061	0.9747	0.76604	0.432773	0.102682	0.0861163	0.970336	1.44251	2.77364	4.24837	0.040798	0.0829688
Soyasaponin V (Ba)	Biosynthesis of plant secondary metabolites	X250006	0.875985	4.2426	1.04188	0.141127	1.71148	0.0733911	1.00061	0.927231	10.9412	3.45071	0.827769	2.99899
Indole	Biosynthesis of plant secondary metabolites	X00069	0.607391	1.84026	0.945196	0.83084	0.88475	0.779695	1.48856	15.6274	1.388	2.2999	1.01354	1.07124
Glyceollin V	Biosynthesis of plant secondary metabolites	X500112	0.990402	0.330693	2.01517	2.02305	0.0588161	0.358711	0.607378	0.8556	1.20553	2.25921	0.17985	0.226624
Delphinidin 3	Biosynthesis of plant secondary metabolites	X01224	0.997697	1.16147	0.899914	1.3471	0.150397	0.419095	0.923842	0.814886	0.506895	2.23456	0.856754	0.318437
Chlorogenic ac	Biosynthesis of plant secondary metabolites	X00636	0.891883	0.823729	0.609728	0.468912	1.28296	1.46537	1.28719	0.724441	1.33497	2.01453	0.947524	0.913872
Naringenin 1	Biosynthesis of plant secondary metabolites	X00407	0.544866	0.777929	0.472256	0.97153	0.894005	0.865369	1.29555	1.42489	0.90577	2.00098	0.539157	0.413534
Gibberellin A4	Biosynthesis of plant secondary metabolites	X00233	0.90956	0.797141	1.00249	2.23839	0.239423	0.223537	0.39132	0.625914	1.48979	1.99635	0.434703	1.08929
Soyasaponin Be	Biosynthesis of plant secondary metabolites	X500004	0.91454	0.576418	3.06169	1.17932	0.995522	1.23285	1.17835	1.9474	2.59519	1.98705	1.18409	1.73557
Soyasaponin I (Bb)	Biosynthesis of plant secondary metabolites	X250005	1.26747	0.949202	1.48655	0.840081	0.812296	0.877839	1.51101	1.51978	2.0777	1.85415	0.906811	0.986503
Luteolin 2	Biosynthesis of plant secondary metabolites	X100039	0.688233	3.13979	0.804757	1.53815	0.880918	0.809606	2.13338	0.764945	0.556025	1.59494	0.463662	0.466757
Rhoifolin	Biosynthesis of plant secondary metabolites	X00414	0.684669	0.253094	1.03906	0.98945	1.66059	2.95151	0.667279	0.547985	1.13348	1.46032	1.13991	0.739755
Pelargonin	Biosynthesis of plant secondary metabolites	X00408	0.97895	0.746212	1.12323	0.682772	0.885146	1.11897	1.19868	1.62306	0.777733	1.26963	0.691056	0.432406
Cytisine	Biosynthesis of plant secondary metabolites	X500056	1.20493	3.16457	1.3079	1.8027	0.200024	0.501784	1.05582	2.09753	0.933356	1.25529	1.65392	0.856008
Citronellic ac 1	Biosynthesis of plant secondary metabolites	X500064	0.89572	0.769034	1.09791	1.09145	0.53078	0.442161	0.913099	0.58729	0.740996	1.17405	0.843421	0.748592
Purine 1	Biosynthesis of plant secondary metabolites	X00037	0.177924	0.228565	1.2012	2.44967	0.582412	0.609203	1.32067	0.921725	1.42209	1.1599	0.83603	0.594281
Glyceollin mixture (I, II, III)	Biosynthesis of plant secondary metabolites	X500110	0.670717	0.890959	1.21399	1.04967	0.564698	0.416377	0.932678	0.787404	1.05458	1.10308	0.920036	0.584703
Pratensein	Biosynthesis of plant secondary metabolites	X500126	2.00298	3.18219	2.24375	2.77408	1.79782	0.89163	1.35259	1.01403	1.19683	1.08097	1.97523	1.786
Epigallocatechin 1	Biosynthesis of plant secondary metabolites	X500018	1.05947	0.891788	0.336876	0.809378	0.824427	0.974958	0.812124	1.23448	1.14052	1.07959	0.768479	0.977853
Petunidin 4	Biosynthesis of plant secondary metabolites	X01218	1.13396	0.670092	0.646953	0.72462	0.441735	0.619704	1.80431	0.962107	0.610389	1.03743	0.926639	1.1218
Glycitein	Biosynthesis of plant secondary metabolites	X500005	0.275941	1.31773	0.533852	0.609331	0.732157	0.213109	1.53569	2.4465	0.902431	1.01472	1.01443	0.754875
Vicenin 2	Biosynthesis of plant secondary metabolites	X500132	16.2418	18.1987	1.00122	0.994628	0.993641	0.976414	0.877938	0.833798	0.996186	1.01009	1.29752	0.192489
Xanthine	Biosynthesis of plant secondary metabolites	X00373	0.938792	0.96009	1.00122	5.57438	0.993641	0.976414	4.67254	0.977449	0.996186	1.01009	0.00545665	0.00495975
Glabridin	Biosynthesis of plant secondary metabolites	X250009	0.210588	0.210479	1.08821	8.35843	1.00498	0.952698	0.792437	0.20686	1.03854	1.00267	7.81752	0.981817
Quercetin 5	Biosynthesis of plant secondary metabolites	X250001	1.64154	1.42946	4.8334	7.11295	1.28695	1.07338	2.1558	0.637465	1.94047	0.988697	0.989328	0.650591
Garbanzol	Biosynthesis of plant secondary metabolites	X500123	0.513566	0.772083	0.727674	0.706635	12.3281	0.821847	1.14631	0.983513	0.848343	0.893254	0.579443	0.392318
Naringenin 2	Biosynthesis of plant secondary metabolites	X00428	0.908185	0.764437	1.43882	1.32052	0.738137	0.47615	0.838701	1.80703	0.691064	0.887152	0.91166	1.61733
Trihydroxyisoflavanone	Biosynthesis of plant secondary metabolites	X500114	1.3998	0.899937	1.20219	0.805582	0.623153	0.693078	0.899412	0.90556	0.658095	0.865257	0.209685	0.411658
Caffeic ac	Biosynthesis of plant secondary metabolites	X00177	0.771011	0.694828	0.631627	0.573456	0.444252	0.572988	0.774961	0.515068	0.832651	0.841234	1.13946	0.845574
Cyanidin 9	Biosynthesis of plant secondary metabolites	X01214	0.602859	1.01541	0.618547	0.321116	0.8986	1.11931	1.09873	0.781618	0.181238	0.830699	0.4878	0.557364
Cyanidin 3	Biosynthesis of plant secondary metabolites	X210013	0.951136	11.4509	1.04393	0.727452	0.872594	1.49952	1.49454	0.161354	6.1747	0.767643	3.01894	1.54272
Caffeine	Biosynthesis of plant secondary metabolites	X00045	0.817163	0.680109	1.14108	1.17593	0.609956	0.650409	1.28034	1.04706	0.664019	0.767096	0.602487	0.482157
Vestitol	Biosynthesis of plant secondary metabolites	X500137	1.07932	0.472039	0.852786	0.590813	0.609601	1.00262	0.912841	0.936389	0.712943	0.755675	0.227039	0.134247
Epigallocatechin 2	Biosynthesis of plant secondary metabolites	X500107	3.2741	2.93391	1.08153	0.675574	5.85394	0.77052	2.70743	2.43423	0.720519	0.743459	0.9724	0.577619
L-methionine chloride	Biosynthesis of plant secondary metabolites	X00909	1.10531	0.733438	0.384244	0.470503	0.383692	0.438017	0.708929	0.766177	0.385254	0.740108	0.113481	0.878935
NAD	Biosynthesis of plant secondary metabolites	X00386	0.99198	0.820931	0.914597	0.855571	0.167773	0.164185	4.64795	0.922985	0.727031	0.738265	0.838396	0.805274
Serotonin	Biosynthesis of plant secondary metabolites	X00034	0.99198	7.72951	0.914597	0.855571	0.821482	0.803911	5.67307	0.922985	0.727031	0.738265	1.08955	0.0867398
Genistein	Biosynthesis of plant secondary metabolites	X500006	1.08562	1.54242	0.0376538	0.0349746	3.0201	3.30257	0.813051	0.679073	0.745326	0.733862	0.325349	0.149393
Soyasaponin Bd	Biosynthesis of plant secondary metabolites	X500003	0.875985	0.813874	6.80798	0.886344	0.847995	0.821847	1.00061	0.927231	0.745326	0.733862	0.827769	0.780674
Gallic ac	Biosynthesis of plant secondary metabolites	X500059	0.622115	0.430996	1.2464	1.41112	1.76278	1.11862	1.36096	1.07753	1.00217	0.721942	0.548289	0.429216
Folic ac	Biosynthesis of plant secondary metabolites	X01206	0.739373	0.495155	0.480101	0.774787	0.667026	0.646403	2.13985	2.1349	0.908679	0.690374	0.881852	0.717495
Dihydrozeatin	Biosynthesis of plant secondary metabolites	X00677	0.90744	0.614309	0.800072	1.19596	0.407121	0.363149	0.794395	0.737011	0.54108	0.681194	0.709645	0.619212
Zeatin	Biosynthesis of plant secondary metabolites	X200038	0.852989	0.764045	1.07695	0.85603	0.630449	0.952852	0.673821	0.85569	0.427439	0.680466	1.64088	1.11637
Aminobenzoic ac	Biosynthesis of plant secondary metabolites	X00107	1.10935	0.621961	1.05222	0.728584	1.12034	1.1092	1.14294	0.85361	0.442721	0.582481	0.791534	0.546657
Adenosinehemihydrate	Biosynthesis of plant secondary metabolites	X00013	0.369111	0.298237	0.339721	0.0704909	0.0680313	0.767996	1.19541	2.29077	0.335832	0.574385	0.434323	1.0874
Dihydroxypterocarpan	Biosynthesis of plant secondary metabolites	X500116	1.06532	1.20777	0.921372	0.901094	1.2999	0.921766	1.23998	1.60677	0.850006	0.567661	0.339649	0.304219
Malvidin 2	Biosynthesis of plant secondary metabolites	X500096	0.938792	0.96009	1.00122	4.70456	0.993641	0.976414	1.52574	1.57331	0.191639	0.545983	1.01695	0.924343
Apigenin	Biosynthesis of plant secondary metabolites	X210003	0.81358	1.52294	0.36321	0.483152	0.518279	0.16944	1.01038	0.818665	0.26509	0.541138	0.615555	0.613668
Vitexin	Biosynthesis of plant secondary metabolites	X00874	0.679376	0.331602	0.719205	0.652679	0.538501	0.721558	0.796227	0.646941	0.38664	0.51042	0.530726	0.826652
Vanillin	Biosynthesis of plant secondary metabolites	X00735	0.82179	0.780947	0.797667	0.9862	1.00869	0.912439	0.849535	0.631306	0.648406	0.492779	0.669548	0.658766
Isoliquiritin 1	Biosynthesis of plant secondary metabolites	X250013	1.24937	0.976288	0.856075	0.601296	0.846424	1.39237	1.6134	0.989645	0.449795	0.488175	0.841679	1.33899
Nicotinic ac	Biosynthesis of plant secondary metabolites	X00309	1.59037	0.993404	1.6646	1.04203	0.726492	0.207265	0.804087	0.785606	0.587518	0.4586	0.0886929	0.0473934
Methylxanthine	Biosynthesis of plant secondary metabolites	X01031	0.960985	0.730502	1.20135	0.928184	0.785549	0.774761	0.638479	0.912016	0.78199	0.450132	0.566758	0.68602
Indoleacetic ac	Biosynthesis of plant secondary metabolites	X00255	0.752094	0.556988	1.10734	0.953471	0.687699	0.666616	1.3551	1.46824	0.647897	0.449282	1.1624	0.874612
Nicotinamide	Biosynthesis of plant secondary metabolites	X200055	0.748427	0.599607	0.895585	0.578794	0.295164	0.215414	0.757409	0.755066	0.619332	0.447928	0.302442	0.221269
Hydroxydaidzein 2	Biosynthesis of plant secondary metabolites	X500141	0.690932	0.825641	1.48758	1.28754	0.99681	1.17254	0.984883	0.810775	0.363994	0.440564	0.361716	0.311275
Kaempferol 5	Biosynthesis of plant secondary metabolites	X00422	1.21064	1.13758	0.751244	0.434111	0.812141	1.33586	1.30257	0.649277	0.444888	0.43401	0.763742	0.747846
beta-Nicotinamide mononucleotide	Biosynthesis of plant secondary metabolites	X00387	1.45444	0.823882	1.6183	1.12528	0.677211	0.33265	0.990293	0.993205	0.730103	0.43294	0.217744	0.139279
Tectorigenin 1	Biosynthesis of plant secondary metabolites	X500077	2.70932	3.12875	1.2736	1.52275	1.89739	0.791047	1.64021	1.1208	1.22211	0.395589	1.73607	1.36803
Diethanolamine	Biosynthesis of plant secondary metabolites	X00210	0.763216	0.361243	0.515535	0.371966	0.431613	0.448835	0.571269	0.483874	0.431532	0.330272	0.655887	0.528977
Daidzin	Biosynthesis of plant secondary metabolites	X400009	0.835303	0.730563	0.446728	0.182491	0.169253	0.186999	2.88743	4.68888	0.603268	0.293383	0.225883	0.385327
Cyanidin 6	Biosynthesis of plant secondary metabolites	X01220	0.739333	0.2768	1.95644	0.899458	0.331759	0.448136	2.17824	0.627139	0.220151	0.288123	0.311229	0.0678047
Glycitin	Biosynthesis of plant secondary metabolites	X400003	1.18649	1.91392	1.04526	0.496624	1.39288	1.34135	1.33744	4.11896	0.31502	0.280547	0.275027	0.331584
Daidzein	Biosynthesis of plant secondary metabolites	X400008	1.10408	1.15292	1.21909	0.852576	0.454198	0.45456	0.76667	0.816214	0.483487	0.277441	0.458428	0.444794
Peonidin 4	Biosynthesis of plant secondary metabolites	X01222	1.31349	0.668161	1.68729	0.670796	0.283578	0.336688	1.90842	0.816854	0.339515	0.277074	0.641056	0.0580125
Coumestrol	Biosynthesis of plant secondary metabolites	X500071	0.673523	1.70247	0.326323	0.115425	0.394613	0.109389	0.940812	0.854795	0.206193	0.264059	0.310985	0.284608
Formononetin	Biosynthesis of plant secondary metabolites	X400001	0.901697	0.797605	0.43807	0.036448	0.407545	0.128312	0.893204	1.59697	0.237838	0.258151	0.189633	0.198896
Phaseollidin	Biosynthesis of plant secondary metabolites	X500135	0.699138	0.415103	1.80077	2.21003	0.489201	0.651062	1.70391	2.02333	0.445047	0.254658	0.702214	1.31443
Harmaline	Biosynthesis of plant secondary metabolites	X00125	0.442143	0.815679	3.11661	2.52285	0.774172	0.680262	1.20783	0.780284	0.619142	0.248779	2.17552	0.491732
Methylbutanoic ac	Biosynthesis of plant secondary metabolites	X01012	0.938792	6.98898	4.79565	4.66445	0.993641	0.976414	0.852659	2.4994	0.22695	0.230118	1.01695	0.924343
Eriodictyol	Biosynthesis of plant secondary metabolites	X00398	0.801649	1.3005	0.98801	0.393193	1.30869	2.10952	1.33037	1.32984	0.244263	0.225119	0.27521	0.194847
Malonyldaidzin	Biosynthesis of plant secondary metabolites	X400023	0.902397	1.03708	0.371965	0.0876261	1.39132	2.57353	0.465601	1.10569	0.239648	0.212712	0.536465	0.93257
Sissotrin	Biosynthesis of plant secondary metabolites	X00868	1.12875	2.0218	0.775642	0.0148198	1.0777	1.29085	1.63464	5.26977	0.128067	0.208981	0.163558	0.146096
Hypotaurine	Biosynthesis of plant secondary metabolites	X00251	1.97372	0.907101	4.8709	0.836762	0.889307	0.188548	0.957492	0.899705	0.189101	0.193401	0.820328	3.97373
Biochanin A	Biosynthesis of plant secondary metabolites	X500108	4.34709	38.1179	0.500842	0.108324	0.604603	0.549524	1.4034	2.56207	0.342573	0.180946	0.409976	0.264356
Liquiritin 1	Biosynthesis of plant secondary metabolites	X250010	0.987207	1.02959	1.06659	1.04224	0.198741	0.199463	4.94174	6.68721	0.0360873	0.178915	0.174536	0.0343749
Hydroxybenzoate	Biosynthesis of plant secondary metabolites	X200079	0.692284	0.895861	0.117567	0.0581856	1.5501	1.19116	1.12004	1.18756	0.384087	0.152088	0.490231	0.450091
Delphinidin 4	Biosynthesis of plant secondary metabolites	X01223	0.100012	0.154565	0.914597	0.855571	0.167773	0.164185	1.51428	1.14832	2.03191	0.149428	3.93303	0.805274
Cyanidin 4	Biosynthesis of plant secondary metabolites	X210012	0.941303	0.83934	0.412568	0.231214	1.07905	1.66055	0.702386	1.37058	0.171657	0.131037	0.110353	0.155148
Malonylglycitin	Biosynthesis of plant secondary metabolites	X500092	0.725456	0.834987	0.27756	0.083179	2.52343	3.22705	0.698458	2.69932	0.133371	0.116086	0.279291	0.315946
Phloridzin	Biosynthesis of plant secondary metabolites	X00864	4.75359	0.968674	1.08821	1.03278	3.76109	4.38388	0.444483	0.192712	0.493359	0.103906	0.234726	0.221499
Malonylgenistin	Biosynthesis of plant secondary metabolites	X400024	0.231846	1.51798	0.259337	0.144849	1.21713	2.13934	0.959351	1.1919	0.145851	0.0823602	0.0594113	0.0491235
Medicarpin	Biosynthesis of plant secondary metabolites	X500138	0.413169	0.222973	0.183356	0.143363	0.331548	0.384842	89.0518	570.273	0.161823	0.0720009	0.0486908	0.0237334
trans-Zeatin-riboside	Biosynthesis of plant secondary metabolites	X00363	1.49788	0.99454	0.817783	0.263569	1.32565	1.59547	1.24832	0.374304	0.034217	0.0704905	1.29344	1.44915
Pelargonidin	Biosynthesis of plant secondary metabolites	X210009	0.893302	118.385	0.0419117	0.0394348	0.00482062	0.00461187	0.846465	0.738056	0.0146271	0.0149792	0.00500121	0.00474871
Citrinin	Biosynthesis of plant secondary metabolites	X500011	0.877607	0.784039	0.899296	0.871268	0.847927	0.803919	0.941829	0.930035	0.00230654	0.002285	0.835967	0.780651
trans-Aconitic ac	Sugar metabolism	X01011	492.556	535.228	1.00122	0.994628	351.061	436.407	0.579034	0.863457	331.878	368.954	0.133667	0.15127
Stachyose	Sugar metabolism	X01261	0.717461	0.215786	3.73904	27.0045	1.86992	3.73261	1.05571	0.958185	4.67528	44.541	61.9177	90.8487
Raffinose	Sugar metabolism	X01099	0.361252	0.853798	2.83619	5.69257	4.41145	10.1095	31.8405	179.597	5.76704	35.3795	90.5275	118.935
2-Oxoglutaric ac	Sugar metabolism	X200070	1.32383	0.935706	1.70768	2.23457	20.8245	33.468	1.4192	0.698887	12.81	16.3356	1.40347	1.06141
Malic ac	Sugar metabolism	X200068	1.5446	1.39621	0.969534	0.861132	16.0846	19.6568	4.25635	3.12877	5.84338	5.67828	29.3335	33.7223
Succinic ac	Sugar metabolism	X00344	1.37851	2.27694	1.65495	1.36638	5.52645	5.75084	2.26214	1.73886	2.42031	3.01198	2.86053	2.61405
Maltotriose	Sugar metabolism	X00295	0.857569	1.71253	1.52428	2.58818	2.87858	5.2288	3.03052	3.50941	1.54404	2.88876	5.18866	3.82562
Sucrose	Sugar metabolism	X00060	1.1885	2.11501	1.33491	1.71784	1.45996	2.67275	1.93003	3.01239	1.69506	1.86745	2.69776	3.27672
Citraconic ac	Sugar metabolism	X00754	0.842206	0.654888	0.756819	0.967926	0.940339	1.13768	1.09427	1.35906	1.03194	1.7371	2.19226	0.941787
Adonitol	Sugar metabolism	X00168	3.47248	5.87681	1.06659	4.93315	0.211662	0.212431	2.86087	3.18741	1.01674	1.02197	1.05109	0.986362
Acetylneuraminic ac	Sugar metabolism	X00474	0.987207	1.02959	1.12678	0.172538	0.968396	0.971915	5.15002	0.958185	1.01674	1.02197	1.05109	0.986362
Galacturonic ac	Sugar metabolism	X00073	0.813466	1.14808	1.14086	1.08322	3.80974	3.64747	0.505335	0.326566	2.23497	0.974878	1.7524	0.248497
Citric ac	Sugar metabolism	X00010	0.420214	0.415413	4.56172	3.41425	9.59005	8.50701	0.353486	0.234726	1.92064	0.86918	4.68383	5.2301
Fumaric ac	Sugar metabolism	X00231	1.33834	1.14394	0.466169	0.432981	0.888319	0.776888	1.54449	0.90737	0.498006	0.511918	0.847624	0.701083
Glyceric ac	Sugar metabolism	X01184	2.15146	1.23895	0.672517	0.480725	0.595067	1.19259	1.29911	0.739399	0.617185	0.422425	2.66902	2.44747
N-Acetyl-D-mannosamine	Sugar metabolism	X00476	1.54512	0.821229	0.935617	0.39996	0.772197	1.44859	1.5988	0.974218	0.495285	0.373821	0.902413	0.977629
Arabitol	Sugar metabolism	X00534	2.80574	4.04042	0.171705	0.167784	0.968396	0.971915	2.14201	2.07897	0.276309	0.277729	1.05109	6.06348
Mannose-6-P	Sugar metabolism	X200030	1.04633	0.845697	0.549445	0.326787	0.242092	0.182244	1.20941	0.569723	0.531495	0.221503	0.502901	0.306476
Melezitose	Sugar metabolism	X200089	0.462346	1.02228	3.47504	6.71769	5.20129	11.4646	1.2646	12.6313	7.85241	36.081	27.303	39.264
Dulcitol	Sugar metabolism	X00544	2.14845	3.46015	0.54868	0.987498	2.61426	2.47328	5.43235	8.78385	2.04185	0.111075	1.05109	8.93545
Afrormosine	Not clasified	X500130	1.23853	1.04195	0.476045	0.476922	0.559754	0.482058	1.07733	1.12212	7.00087	9.58857	2.40786	1.44445
Citramalic ac	Not clasified	X200077	0.543346	0.860658	1.36696	1.97837	28.8522	20.9014	1.25432	0.809224	4.98131	5.14418	1.56071	3.84172
Indoxylsulfate	Not clasified	X00946	0.0906752	0.368715	1.06659	1.04224	0.968396	0.971915	1.05571	0.958185	4.79713	5.04082	1.05109	0.986362
Liquiritin 2	Not clasified	X250014	0.987207	1.02959	1.06659	1.04224	4.7363	0.971915	0.224735	0.203974	5.58357	4.83591	1.05109	4.38945
Orientin	Not clasified	X00863	0.987207	5.09765	1.06659	1.04224	0.968396	6.42717	0.0832909	0.603772	8.26211	4.72017	1.05109	0.986362
Malvin 3	Not clasified	X00838	1.27761	0.599707	0.865215	0.135851	0.541842	0.310087	1.39485	0.944923	2.80333	3.9879	7.98137	5.91592
Apigenin 2	Not clasified	X100040	0.387924	0.659259	0.80347	0.678797	1.01878	0.843853	0.949813	0.757818	1.63166	3.8573	0.390091	0.341918
Aminohexanoic ac	Not clasified	X00392	1.7017	6.00743	0.791912	1.66449	0.884066	1.23408	2.0652	6.19301	3.19008	3.48613	1.25636	0.974067
Luteolin 4	Not clasified	X00854	1.81374	1.86799	2.58016	3.95988	0.898576	1.44402	1.82308	1.09351	1.6107	2.3813	0.424897	0.442478
Keracyanin	Not clasified	X00416	0.555406	0.908324	1.61899	0.966205	0.483024	1.53946	1.31223	1.05686	2.98298	2.20428	0.560486	0.450953
alpha-Lactose	Not clasified	X00379	1.30114	2.01698	1.41268	1.68261	1.59703	3.02286	1.92596	2.98719	1.69483	1.79033	2.50185	2.9092
Aloin	Not clasified	X500024	0.827828	0.883519	6.16371	0.869053	0.324685	0.548536	0.742158	0.649957	1.83381	1.69965	4.05224	0.812086
Poncirin	Not clasified	X00865	16.0474	22.6659	1.08821	11.1799	1.00498	0.952698	2.76097	1.76845	3.67001	1.66078	0.506624	0.711942
Glucuronic ac	Not clasified	X01147	0.906827	1.3517	2.24479	0.875653	49.1855	24.258	0.427048	0.295282	0.995131	1.56283	1.6436	0.538796
Thymidine 2	Not clasified	X00356	1.69791	1.03967	0.296576	0.556825	0.732836	0.381148	0.747368	3.70548	1.16558	1.55509	0.427273	0.542403
Lauroylcarnitine	Not clasified	X100032	0.839663	0.792721	0.630165	0.468017	0.995224	0.668123	0.838678	0.831652	0.618914	1.43417	0.839336	0.961612
Phenyllactic ac	Not clasified	X00987	0.978013	1.43215	0.713176	0.966728	0.836542	0.967309	1.40654	2.25773	0.690486	1.41449	6.74159	6.36896
Glucoheptose	Not clasified	X00542	1.13105	1.63806	0.656671	0.422767	0.604336	0.570878	1.36868	1.26047	1.86001	1.41007	0.802353	0.81388
Methylorobol	Not clasified	X500136	2.57408	3.36736	0.480392	0.284865	1.60304	0.692458	1.49811	1.20806	1.48447	1.39137	1.98654	1.20805
Quercetin 6	Not clasified	X500080	3.43433	1.11819	3.76356	5.93873	1.13388	0.70871	2.47581	0.495234	0.75847	1.38689	0.847664	0.885197
Hydroxypyridine 3	Not clasified	X00741	0.939073	1.08262	1.2348	1.14141	0.830558	1.10478	1.27998	1.57195	0.966627	1.36473	0.508113	0.425364
S-Carboxymethyl-L-cysteine	Not clasified	X00338	0.663958	1.2327	2.0436	0.898184	0.816821	0.514848	0.655251	0.705701	0.777942	1.31103	0.690828	0.56112
Methylglutarate	Not clasified	X00945	0.00910099	0.00930746	30.9246	9.81565	0.399358	0.464231	0.192537	0.321447	1.13567	1.2317	76.4941	90.1549
Prenyldaidzein	Not clasified	X500115	0.706774	0.96005	0.864847	1.65762	0.884892	1.96193	1.35433	1.02874	0.793068	1.19994	0.48885	0.514505
Glycyl-L-proline	Not clasified	X01000	1.37202	4.42489	0.845507	0.817035	1.31321	1.16015	1.51358	3.37141	1.05032	1.1767	0.182122	0.200712
Leupeptin	Not clasified	X00128	0.378504	1.06766	6.30053	19.3051	1.02341	1.29483	1.08596	1.10933	0.905745	1.17143	0.555228	0.966039
Lupiwighteone	Not clasified	X500129	2.23607	1.62048	1.7463	0.633569	2.08671	1.65525	0.435352	0.48609	0.767009	1.15269	1.08842	0.395329
S-Methylmethionine	Not clasified	X100026	1.0955	2.1983	0.387356	0.646282	0.380233	1.4487	0.423275	0.426859	1.03751	1.10272	0.838069	1.40239
Hyperoside	Not clasified	X00432	1.68336	1.13495	3.61714	6.67554	1.06161	1.0315	2.14268	0.444989	1.20218	1.07374	0.516076	0.563279
Glucopyranosylstilbene 2	Not clasified	X01229	0.676972	1.26725	3.10142	4.58322	1.06974	2.03164	1.28882	0.989393	0.913422	1.06072	1.36392	1.26963
Methyladenine	Not clasified	X00106	2.96632	2.85329	1.75358	2.05935	1.82609	2.3422	1.54816	1.54587	1.17096	1.04871	0.909773	1.47567
Saponarin	Not clasified	X00867	1.04288	0.978519	0.835916	0.642373	0.995733	0.687592	1.28612	2.5648	0.421627	1.0395	0.755812	1.42154
Procyanidin C1	Not clasified	X01207	0.987207	1.02959	1.06659	1.04224	0.968396	0.971915	1.05571	0.958185	4.67528	1.02197	1.05109	0.986362
Methoxymandelic ac	Not clasified	X00989	0.938792	0.96009	0.215256	0.213839	0.993641	0.976414	1.01323	0.977449	0.996186	1.01009	1.01695	0.924343
Acetylglycitin	Not clasified	X500094	0.583416	0.516031	1.55639	0.375793	1.84131	2.01396	0.413684	0.534858	1.13752	1.00453	1.24974	1.65411
Isoliquiritin 2	Not clasified	X250015	0.969172	4.40277	4.83895	8.57475	0.574662	0.427368	1.04534	0.996182	1.03854	1.00267	0.100918	0.899688
Piperacillin	Not clasified	X00322	0.157089	0.554989	0.812074	1.15644	0.339758	0.531743	0.411187	0.509902	0.394939	0.986945	0.20439	1.76806
Benzocaine	Not clasified	X00175	0.866355	1.19394	0.655819	0.610357	1.32979	0.991966	1.13759	1.28265	1.00316	0.979886	0.557733	0.46729
Zeatin-9-glucoside	Not clasified	X00751	0.627973	0.617859	1.00042	0.609064	0.733276	1.06957	0.714653	1.23506	0.489811	0.971864	0.690897	1.00408
Harmane	Not clasified	X500040	0.464717	0.817544	0.384611	0.904676	0.97974	0.831602	1.02422	1.44271	0.827693	0.915799	1.07883	1.52318
Threonic ac	Not clasified	X00797	1.12518	1.09816	1.13051	1.33291	0.476324	0.913092	1.57259	1.53297	0.845423	0.879411	0.884692	0.984944
Kaempferol 3	Not clasified	X00924	1.02493	3.55618	0.939226	1.78813	1.13429	0.732165	2.19381	0.81186	0.434408	0.839626	0.636096	1.44855
Prostaglandin E1	Not clasified	X01210	0.17702	0.176929	5.04008	0.851855	4.60434	0.952698	1.04534	4.62802	0.221041	0.834506	0.224826	0.212157
Isovaleroylglycine	Not clasified	X01014	2.11674	1.45035	1.58209	1.88206	0.921614	0.726929	2.24603	0.842435	0.579885	0.799672	0.467955	0.246529
Benzamidine	Not clasified	X00174	1.10409	2.85047	0.792705	0.823962	0.436734	0.508916	1.6282	13.7019	1.04315	0.79794	0.830679	0.613265
Kaempferol 4	Not clasified	X00922	0.598827	1.27838	0.448869	0.832744	0.0529785	0.428297	1.06131	1.31996	0.122083	0.788042	0.913358	0.191508
Glucopyranosyl sinapate	Not clasified	X01181	0.620495	0.660619	1.18847	2.62352	4.61408	7.47637	1.0132	0.844056	0.800808	0.747531	0.904182	2.97218
Guanidinopropionic ac	Not clasified	X00383	0.863091	0.412777	0.608388	0.603415	0.183032	0.142979	1.07416	1.16064	1.00905	0.739606	0.419417	0.451443
Cyanidin 7	Not clasified	X01225	0.187924	0.15552	0.914597	3.829	0.821482	0.803911	23.0243	7.00385	3.53768	0.738265	0.838396	0.805274
Oxypurinol	Not clasified	X01010	0.99198	0.820931	32.7958	5.46867	0.821482	0.803911	21.7882	14.719	0.727031	0.738265	0.838396	0.805274
Carnitine	Not clasified	X200072	1.55073	0.762241	0.612022	0.672457	0.408767	0.360082	1.1891	0.674289	1.02352	0.730448	0.288754	0.269224
Myricetin-3-Galactoside	Not clasified	X00928	1.46976	1.82908	0.750475	0.757428	0.436864	0.725516	0.917865	1.29629	0.613567	0.719658	0.53043	0.308759
Quisqualic ac	Not clasified	X00333	1.47424	1.10352	1.06516	0.765693	0.721481	0.534392	0.882603	0.94459	0.705145	0.692722	0.342255	0.391314
Sodium Deoxycholate	Not clasified	X01239	0.526914	1.06738	0.479594	0.903024	1.08644	2.33438	0.995483	1.544	0.559054	0.658389	0.5514	0.845437
Leucylleucyltyrosine	Not clasified	X00271	1.70607	2.24687	1.04678	0.108571	0.12211	0.225284	0.366155	1.25557	0.665748	0.656253	0.40864	0.579675
Sodium Cholate	Not clasified	X00668	0.811086	5.10499	0.773056	0.334533	2.24908	0.115397	9.40806	27.6685	0.075065	0.648188	0.468569	0.488219
Ureidopropionic ac	Not clasified	X00306	1.54414	0.807985	0.525441	2.13632	0.880556	3.49602	1.2912	0.744611	0.456756	0.645345	1.20206	3.08024
Echinatin	Not clasified	X500120	0.884875	0.586277	1.2167	1.40976	0.602525	0.464374	1.53099	0.619168	1.04785	0.631303	1.14433	1.04658
Trimethylamine	Not clasified	X00961	0.637684	0.611781	0.490606	0.384702	0.416882	0.297757	0.91063	0.695709	0.703692	0.6287	0.428804	0.394408
Myristoylcarnitine	Not clasified	X100033	1.43799	0.726611	0.411299	0.52791	0.681976	0.678431	1.23553	4.63212	0.630968	0.588195	0.966324	0.735298
Methionine sulfoxide	Not clasified	X100027	0.689297	1.49955	0.287141	0.247273	0.397387	0.466192	0.935219	1.61785	0.558745	0.580773	0.86394	0.795215
Synephrine	Not clasified	X500009	0.815456	0.526258	1.00004	0.923393	0.67398	0.681117	0.845468	1.15939	0.449056	0.571946	1.1782	0.926455
S-Methyl-L-cysteine	Not clasified	X01144	0.932977	0.554704	0.667463	0.540698	0.363481	0.3423	0.570283	0.560683	0.71682	0.567639	0.752196	0.671913
Cytidine 1	Not clasified	X00188	0.649923	0.528936	0.667302	0.666579	0.51766	0.46765	0.522262	0.696252	0.426038	0.562298	0.497057	0.60587
Phosphocholine 2	Not clasified	X00813	1.80342	0.927412	0.560533	0.702121	0.45117	0.81172	1.57226	3.60388	0.565785	0.560334	0.462442	0.41346
Licoflavonol	Not clasified	X500122	0.481418	0.502289	3.5274	4.30705	0.738712	0.322841	0.937099	0.97271	0.485203	0.549062	1.54683	0.700575
Luteolin 3	Not clasified	X00853	0.318552	0.195571	0.0853725	0.853014	1.00089	0.830532	1.86881	0.388652	0.85253	0.518864	0.483076	0.721764
Choline chloride	Not clasified	X01016	1.14989	0.932556	0.665977	0.367436	0.461254	0.603863	0.588437	0.851315	0.618383	0.507709	0.607566	0.773054
Allantoin	Not clasified	X00169	0.407624	1.38678	1.10718	1.53524	0.867993	1.4357	1.95643	3.94216	0.830848	0.495387	0.440929	0.510004
Nitrilotriethanol	Not clasified	X00799	2.75289	1.11792	1.07418	0.292646	1.16491	0.99665	1.18473	1.0084	1.07448	0.489329	0.613866	0.578361
Acetylglycine	Not clasified	X00787	0.731128	0.778184	1.01692	1.09569	1.26455	1.04274	0.983609	1.38266	0.389854	0.488208	0.751087	0.697066
Phosphocholine 1	Not clasified	X00814	0.740751	1.03767	1.03112	0.877918	0.168757	0.214006	2.23831	3.5688	0.511191	0.482273	0.27914	0.249103
Quercetin 10	Not clasified	X00434	2.078	2.86476	3.17264	2.36161	16.1185	0.77052	5.44244	1.37052	0.863293	0.482051	6.41319	6.35046
Esculin	Not clasified	X01250	1.1575	1.38415	1.05241	1.50669	1.04716	0.72248	1.46791	1.84706	0.840187	0.476117	0.736515	0.59574
Methoxycinnamic ac	Not clasified	X200035	0.502674	0.235701	0.905594	0.672362	1.26214	0.771874	0.428302	0.179769	0.635143	0.475574	0.762153	1.14507
Acetyldaidzin	Not clasified	X500093	1.57148	0.545029	1.22051	1.12455	0.867647	0.860308	0.39788	0.466278	0.432708	0.464054	0.566148	0.802873
Pyridoxal 2	Not clasified	X00491	0.862903	0.678582	0.879361	0.683585	0.337839	0.248718	0.805984	0.509132	0.755422	0.440299	0.355987	0.511479
Syringaldehyde	Not clasified	X00752	1.39812	1.27807	0.946624	0.871634	0.881481	0.690202	0.957168	0.681559	0.423929	0.419274	0.8463	0.786803
Methoxysalicylic ac	Not clasified	X01042	2.41038	1.09951	1.08821	4.71823	0.361829	0.213493	6.13132	1.84307	0.393608	0.416918	0.748617	0.860967
Hydroxyphenyllactic ac	Not clasified	X00973	0.866884	0.95926	0.73496	0.907676	0.946011	0.760188	0.993749	1.96638	0.614132	0.411575	0.50796	0.357926
Hispidol	Not clasified	X100041	0.651775	0.0162254	0.923465	0.824274	0.84515	0.927448	0.447622	0.0121904	0.435496	0.407041	0.455312	0.463732
Zearalenone	Not clasified	X01131	1.11774	1.19746	0.845598	0.805616	1.04088	0.609066	0.930178	0.733232	0.736516	0.398746	0.998365	1.04021
Methoxydaidzein	Not clasified	X500127	1.2142	2.94385	0.517823	0.0155541	0.584227	0.498716	1.11754	2.57777	0.174346	0.362989	0.286747	0.313801
Guanosine 2	Not clasified	X00242	1.30919	1.58102	0.117355	0.217486	1.34522	1.1391	0.659225	0.385712	0.402248	0.355783	0.515777	2.04625
Erythoro-Sphingosine	Not clasified	X00820	0.731805	0.868456	1.56477	0.865272	1.06409	1.47517	1.13814	1.39218	0.450739	0.355169	0.549499	1.35837
5-HIAA	Not clasified	X00968	1.6473	1.76717	1.19198	1.12802	0.681918	0.56949	0.701366	1.15777	0.437048	0.352623	0.57269	0.812519
Acetylgenistin	Not clasified	X500095	0.617371	0.590931	1.47562	1.74419	1.00314	1.50824	0.535608	0.567319	0.993459	0.330869	0.443352	0.529239
Decanoylcarnitine	Not clasified	X100031	0.938257	0.593715	0.534202	0.367453	0.240928	0.111641	1.12096	0.338013	0.52639	0.303332	0.146061	0.0918871
Flavanomarein	Not clasified	X00846	1.25786	1.16957	0.374099	0.139213	1.85074	2.35399	1.78828	1.58155	0.339737	0.276469	0.314933	0.54571
Purine 2	Not clasified	X500063	2.07851	3.75093	0.840916	1.59358	0.0515074	0.462808	1.1962	0.444168	0.569711	0.211091	0.280807	0.998609
Vicenin 1	Not clasified	X500131	0.556003	1.8774	0.92962	0.853746	0.175755	0.165783	1.26239	0.5522	0.192508	0.196806	1.85715	0.180069
Sorbitol-6-P	Not clasified	X00792	1.37274	0.826425	0.48115	0.118711	0.20593	0.153694	0.535737	0.527404	0.388217	0.194011	0.521078	0.167682
Glucopyranosylstilbene 1	Not clasified	X01228	0.987207	5.07554	0.243397	0.237839	0.968396	0.971915	0.774588	0.370242	0.176398	0.177305	5.99206	5.41824
Thiazoleethanol	Not clasified	X00652	0.99198	0.820931	0.914597	0.855571	0.821482	0.803911	6.39531	0.922985	0.167939	0.170534	0.838396	0.805274
Guanosine 3	Not clasified	X200041	1.20019	0.487387	0.425022	0.218422	0.112521	0.178578	1.97519	1.69384	0.372675	0.157857	0.595459	0.296567
Ethionine	Not clasified	X01237	0.99198	5.00244	1.20349	0.218885	0.139808	0.921343	0.110687	0.106187	1.31952	0.153493	9.17232	3.97793
Delphinidin 2	Not clasified	X500097	0.285882	0.239201	8.42596	0.853746	0.851407	3.63555	0.922302	0.938621	0.935121	0.10944	0.809036	0.787378
Gibberelin A3	Not clasified	X00644	0.987207	1.02959	4.99244	3.91258	11.9276	4.58351	0.24612	1.05021	0.567406	0.104219	2.80408	0.211595
Cytidine 3	Not clasified	X200023	0.704834	1.17535	0.830208	0.0176014	15.6288	21.9951	1.20623	1.75707	0.214991	0.0876735	0.812444	0.782202
Apiin	Not clasified	X500118	1.38164	1.42259	1.81305	1.25651	1.41901	1.68745	0.789188	0.775856	0.0667262	0.0682438	1.72087	1.87615
Ononin	Not clasified	X00862	1.47437	0.562482	0.420384	0.0917272	1.70016	2.58852	1.27058	3.38829	0.0980381	0.0518097	0.290598	0.290991
Orotic ac 1	Not clasified	X00317	0.917302	2.4668	1.33534	1.51718	1.99242	2.89876	2.18499	5.78294	1.71942	2.67793	2.33345	2.98478
Deoxycytidine	Not clasified	X00144	1.28625	0.840939	0.575458	0.24231	2.14197	2.3382	2.80776	2.74153	1.93425	1.80858	2.98924	3.60413
Deoxyadenosine	Not clasified	X00140	0.868075	0.497066	0.748162	1.10465	0.635501	0.381638	1.23707	0.91607	0.38944	1.07546	0.758581	1.19647
Uracil	Not clasified	X00061	0.603081	1.24727	1.26016	0.284906	2.27348	0.804256	11.1849	12.2144	0.672006	1.02969	1.20321	0.795155
Deoxyuridine	Not clasified	X00633	0.201674	0.928506	0.964037	0.213976	0.993641	0.976414	4.6372	0.977449	14.7825	1.01009	1.01695	0.924343
Deoxyguanosine	Not clasified	X00146	4.42514	3.0484	0.469319	0.051068	0.152916	0.194232	0.58127	1.46882	0.508928	0.720637	0.843501	0.356551
Adenine	Not clasified	X00039	0.982682	0.546377	0.621851	0.525082	0.378245	0.356493	0.558936	0.556877	0.688311	0.548532	0.716524	0.671275
Guanine	Not clasified	X00240	0.628698	0.40329	0.473611	0.317168	0.483039	0.430716	0.543858	0.612416	0.650939	0.460576	0.607421	0.601801
Deoxyinosine	Not clasified	X00147	0.501999	0.424504	13.9567	27.8985	1.65954	1.04342	1.42959	1.40362	0.595351	0.270293	1.51864	0.273241
Guanosine 1	Not clasified	X00241	0.899903	0.332228	1.06101	0.499255	0.542173	0.787612	0.733584	0.75224	0.350621	0.224661	0.411216	0.568715
Inosine 1	Not clasified	X00256	0.359415	0.510323	0.91604	0.822532	0.198939	0.445233	0.940565	1.73482	0.233142	0.189613	0.350727	0.648231
Uridine-5'-monophosphate	Not clasified	X00372	0.700201	0.254644	0.679999	0.384775	0.0640222	0.038935	0.92401	0.358094	0.303011	0.137332	0.119759	0.0985856
Inosine 2	Not clasified	X00258	1.13659	0.935705	0.468425	0.271314	0.288522	0.159393	2.18197	0.972434	0.15471	0.10252	0.254081	0.0866218
