# Supplementary material for: Medicago sativa and Medicago truncatula Show Contrasting Root Metabolic Responses to Drought
Source: Front Plant Sci. 2021 Apr 21;12:652143. doi: 10.3389/fpls.2021.652143 (PMC8097159; doi:10.3389/fpls.2021.652143)
Supplement: Supplementary Table 6 — List of metabolites showing an organ or species interaction based on ANOVA, as represented in Figure 5. Values represent means ± SEs (n = 5 biological replicates) of normalized intensity values. Metabolites showing organ effects in Medicago sativa, M. truncatula, and both species were represented in green, orange, and brown, respectively. Metabolites showing species-related effects in taproots, fibrous roots and both root systems were represented in yellow, blue, and gray, respectively. Metabolites sharing organ effects to both species and species effects in both organs were represented in bold. C, control; MD, moderate water deficit; SD, severe water deficit; fibRs, fibrous roots; tapRs, taproots; Ms, Medicago sativa; Mt, M. truncatula. [file Table_6.XLSX]

## Sheet: Organ effect
			M. sativa																									M. truncatula
			Leaf								taproot								fibrous root								tapR/fibR	Leaf								taproot								fibrous root
			Control		MD		SD		Ratio		Control		MD		SD		Ratio		Control		MD		SD		Ratio		Ratio	Control		MD		SD		Ratio		Control		MD		SD		Ratio		Control		MD		SD
Metabolite ID	Simplified metabolite ID	Effect	Mean	SE	Mean	SE	Mean	SE	MD/C	SD/C	Mean	SE	Mean	SE	Mean	SE	MD/C	SD/C	Mean	SE	Mean	SE	Mean	SE	MD/C	SD/C	C	Mean	SE	Mean	SE	Mean	SE	MD/C	SD/C	Mean	SE	Mean	SE	Mean	SE	MD/C	SD/C	Mean	SE	Mean	SE	Mean	SE
DL-Cysteine	Cysteine	Ms	0.0155638	0.00251997	0.0112318	0.00199644	0.0148067	0.00127486	0.721662	0.95135	0.00710834	0.00145742	0.0072075	0.00103736	0.00557321	0.00100803	1.01395	0.784038	0.00266816	0.000819201	0.00353525	0.000654863	0.00634317	0.00117283	1.32498	2.37736	2.66414	0.0125185	0.00174844	0.00984033	0.00218225	0.00922902	0.0017908	0.786064	0.737232	0.00759056	0.00177135	0.00235655	0.000982061	0.00461157	0.000923113	0.310458	0.607539	0.00800503	0.00209998	0.00444278	0.00066812	0.00350587	0.000842212
L-Kynurenine	Kynurenine	Ms	0.00768682	0.00340723	0.00994614	0.00183037	0.0094188	0.00158508	1.29392	1.22532	0.00580354	0.00180731	0.00864161	0.00195283	0.00335268	0.00121191	1.48903	0.577697	0.0296936	0.00925187	0.00729559	0.00120467	0.0100518	0.00147944	0.245696	0.338517	0.195447	0.00430742	0.00160435	0.00502106	0.000988969	0.00843366	0.000636917	1.16568	1.95794	0.00799117	0.00291615	0.00359644	0.000865367	0.00452063	0.0010427	0.450052	0.565703	0.00888513	0.00166472	0.00402567	0.000918366	0.00377771	0.000262009
L-Methionine	Methionine	Ms	0.106311	0.0178857	0.0824841	0.00688025	0.145094	0.0158524	0.775876	1.3648	0.135681	0.0201568	0.0594984	0.00661665	0.0454372	0.00700627	0.438518	0.334884	0.0370355	0.0076107	0.0229485	0.00398534	0.0326364	0.00670744	0.619634	0.881218	3.66352	0.0911851	0.00818022	0.0688664	0.00395589	0.154136	0.027042	0.755238	1.69036	0.127314	0.0137176	0.0692112	0.00618558	0.0859886	0.0106882	0.543624	0.675403	0.142339	0.116133	0.0272207	0.00545612	0.0311168	0.00544153
L-Tyrosine	Tyrosine	Ms	0.256696	0.0153319	0.462542	0.0673871	0.543192	0.0640699	1.80191	2.11609	0.194185	0.0254528	0.0941597	0.0154156	0.0557125	0.00613974	0.484898	0.286905	0.161596	0.012681	0.129647	0.0121496	0.107235	0.00960102	0.802292	0.663598	1.20167	0.308382	0.0302681	0.338769	0.04234	0.580743	0.0585354	1.09854	1.8832	0.320776	0.0417955	0.196973	0.00839224	0.144108	0.0137819	0.61405	0.449247	0.525079	0.31085	0.120168	0.0202433	0.110111	0.0172026
Urocanic acid	Urocanic acid	Ms	0.658642	0.0634919	0.492484	0.0574649	0.456814	0.0649675	0.747727	0.693571	0.625872	0.165687	0.169117	0.0257616	0.173248	0.0527989	0.27021	0.276811	0.19267	0.0202567	0.254636	0.0137974	0.190598	0.03239	1.32162	0.989248	3.24842	0.919264	0.11248	0.955452	0.169084	0.939953	0.132331	1.03937	1.02251	0.754401	0.154009	0.358282	0.0950169	0.171109	0.0172169	0.474922	0.226815	1.14732	0.528473	0.228868	0.0273382	0.184371	0.0411807
DL-Homocysteine	Homocysteine	Ms	0.0129267	0.00343727	0.00768379	0.00141166	0.00474848	0.00158877	0.594411	0.367338	0.0177197	0.00387185	0.0107363	0.00169973	0.00485124	0.00173395	0.605897	0.273777	0.0033759	0.00147555	0.0031572	0.000324694	0.00255048	0.000690016	0.935217	0.755496	5.24889	0.0125745	0.00230899	0.00855229	0.00162967	0.00459936	0.00150817	0.680129	0.365768	0.00908949	0.00149314	0.00724916	0.0015465	0.00556644	0.00135447	0.797532	0.612404	0.00395593	0.000695886	0.00654631	0.00161626	0.00297375	0.000726144
L-Ornithine monohydrochloride	Ornithine	Ms	3.88928	0.628267	0.617015	0.112078	0.339523	0.103161	0.158645	0.0872972	16.7858	2.68518	3.39848	0.702432	2.8531	0.825573	0.202461	0.169971	4.19187	0.612352	1.11776	0.0493575	1.36575	0.106921	0.26665	0.325811	4.00438	1.65266	0.485278	0.545523	0.18604	0.546102	0.126181	0.330089	0.330439	3.90001	0.67753	1.77443	0.154738	1.2204	0.41808	0.454981	0.312923	3.50075	0.898459	1.73421	0.168279	1.59693	0.196275
L-Asparagine	Asparagine	Ms	16.8924	2.7732	2.19769	0.404998	1.26168	0.526462	0.130099	0.0746892	73.7883	12.6881	14.3281	3.16368	11.5106	3.32616	0.194178	0.155995	18.3996	2.63864	4.94882	0.283468	5.27706	0.449965	0.268964	0.286803	4.01033	7.19093	2.16078	2.26967	0.766843	2.1199	0.541846	0.315629	0.294802	15.8784	3.22937	6.42765	0.610716	4.98685	1.77614	0.404805	0.314066	13.7646	2.35062	7.18342	0.662722	6.93786	0.918223
Quercetin 3-Glucoside <Isoquercitrin>	Quercetin 5	Ms	0.00805539	0.0015837	0.0132233	0.00256574	0.0115149	0.00236173	1.64154	1.42946	0.00228528	0.000847817	0.0110457	0.00156644	0.016255	0.00352919	4.8334	7.11295	0.00392253	0.000850192	0.0050481	0.000866914	0.00421035	0.00100639	1.28695	1.07338	0.582603	0.0827641	0.0294626	0.178423	0.0797275	0.0527592	0.00961015	2.1558	0.637465	0.00220138	0.00153431	0.00427171	0.00133337	0.0021765	0.00079829	1.94047	0.988697	0.00393761	0.00148687	0.00389559	0.00082383	0.00256178	0.000433608
Quercetin 4'-glucoside	Quercetin 6	Ms	0.0227918	0.00667456	0.0782746	0.0158522	0.0254855	0.00643693	3.43433	1.11819	0.0375197	0.00819983	0.141208	0.0146289	0.222819	0.0318315	3.76356	5.93873	0.00523244	0.000630406	0.00593295	0.0011279	0.00370828	0.000388383	1.13388	0.70871	7.17058	0.117757	0.045784	0.291545	0.127287	0.0583174	0.00780859	2.47581	0.495234	0.0104288	0.000700775	0.00790991	0.00191391	0.0144635	0.00394154	0.75847	1.38689	0.00549903	0.000995146	0.00466133	0.000956543	0.00486773	0.00120029
Gibberellin A4	Gibberellin A4	Ms	0.00557193	0.00128785	0.00506801	0.00133935	0.00444161	0.000590177	0.90956	0.797141	0.00198338	0.00113051	0.00198831	0.00116639	0.00443958	0.000526201	1.00249	2.23839	0.00582894	0.00120216	0.00139558	0.00121841	0.00130298	0.00113531	0.239423	0.223537	0.340264	0.00353875	0.000972312	0.00138479	0.00121383	0.00221495	0.00132165	0.39132	0.625914	0.00124749	0.000675912	0.0018585	0.00108478	0.00249043	0.00097674	1.48979	1.99635	0.00210318	0.000785358	0.00091426	0.000734224	0.00229098	0.00146804
D-Ala-D-Ala	D-Ala-D-Ala	Ms	0.0161644	0.00385658	0.00602871	0.000695547	0.0104496	0.00213133	0.372962	0.64646	0.00986542	0.00140408	0.00665974	0.0012096	0.0034262	0.00122154	0.675059	0.347294	0.00888388	0.00174296	0.00679401	0.00213009	0.0122219	0.00227357	0.764758	1.37574	1.11049	0.00533894	0.00134801	0.00690338	0.00113682	0.00824488	0.00278172	1.29302	1.54429	0.00440359	0.00155008	0.00818734	0.00149901	0.00366341	0.001785	1.85924	0.831914	0.00481888	0.00123993	0.00500445	0.000816678	0.00419821	0.000826654
6''-O-Malonylgenistin	Malonylgenistin	Ms	0.0235431	0.014257	0.00545836	0.0013922	0.035738	0.0271163	0.231846	1.51798	0.0349956	0.0124905	0.00907564	0.00127125	0.00506907	0.00167737	0.259337	0.144849	0.334809	0.0775898	0.407507	0.0711728	0.716271	0.103817	1.21713	2.13934	0.104524	0.0320369	0.00309979	0.0307346	0.00233842	0.0381847	0.00570298	0.959351	1.1919	0.176069	0.0986382	0.0256798	0.00260179	0.0145011	0.00287188	0.145851	0.0823602	0.428529	0.0729057	0.0254595	0.0035581	0.0210508	0.00447442
Flavanomarein	Flavanomarein	Ms	0.0219849	0.00603754	0.0276541	0.00654213	0.0257128	0.00779946	1.25786	1.16957	0.014547	0.00175127	0.00544202	0.0025783	0.00202514	0.00183736	0.374099	0.139213	0.118901	0.0474999	0.220054	0.0501613	0.279891	0.0371724	1.85074	2.35399	0.122346	0.0414228	0.00750838	0.0740757	0.0141357	0.0655122	0.0171729	1.78828	1.58155	0.103811	0.0462999	0.0352683	0.00682363	0.0287004	0.00517362	0.339737	0.276469	0.0750361	0.0126345	0.0236313	0.00595815	0.0409479	0.00515203
Coumestrol	Coumestrol	Ms	0.00378548	0.000866665	0.0025496	0.000354821	0.00644467	0.00143037	0.673523	1.70247	0.0375734	0.00302819	0.0122611	0.00371728	0.00433692	0.000949721	0.326323	0.115425	1.88686	0.40036	0.744581	0.175199	0.206402	0.0534041	0.394613	0.109389	0.0199131	0.00316959	0.000339848	0.00298198	0.000652792	0.00270935	0.000272611	0.940812	0.854795	0.0139463	0.00507381	0.00287564	0.000455545	0.00368265	0.000569864	0.206193	0.264059	0.0127947	0.00201303	0.00397896	0.00184644	0.00364148	0.000272574
Ononin	Ononin	Ms	0.0170957	0.00347433	0.0252054	0.00661469	0.00961603	0.00226647	1.47437	0.562482	0.032413	0.0169994	0.0136259	0.00704303	0.00297315	0.00125375	0.420384	0.0917272	0.465914	0.227798	0.792131	0.109729	1.20603	0.202109	1.70016	2.58852	0.0695686	0.010462	0.00117786	0.0132928	0.00364252	0.0354484	0.0151952	1.27058	3.38829	0.0963226	0.0639662	0.00944328	0.0009649	0.00499045	0.00193814	0.0980381	0.0518097	0.138286	0.0396713	0.0401858	0.00894865	0.0402402	0.0103344
6''-O-Malonyldaidzin	Malonyldaidzin	Ms	0.00502821	0.00120023	0.00453745	0.000752919	0.00521465	0.00125657	0.902397	1.03708	0.0233779	0.00235937	0.00869575	0.00290255	0.00204851	0.000873106	0.371965	0.0876261	0.0290628	0.0126367	0.0404356	0.00343991	0.0747941	0.0136486	1.39132	2.57353	0.804391	0.00552491	0.00228658	0.0025724	0.000947357	0.00610885	0.00157245	0.465601	1.10569	0.00627895	0.00415487	0.00150474	0.000684705	0.00133561	0.000351771	0.239648	0.212712	0.00889591	0.00333184	0.00477234	0.00150746	0.00829605	0.00200571
6''-O-Malonylglycitin	Malonylglycitin	Ms	0.00552092	0.00130054	0.00400519	0.00122833	0.0046099	0.000717209	0.725456	0.834987	0.0362098	0.0158328	0.0100504	0.00421457	0.0030119	0.000981625	0.27756	0.083179	0.26017	0.144441	0.656521	0.0509796	0.839582	0.0907659	2.52343	3.22705	0.139178	0.00916929	0.00105662	0.00640436	0.00188535	0.0247508	0.00940551	0.698458	2.69932	0.114446	0.0541273	0.0152637	0.00301656	0.0132856	0.00311616	0.133371	0.116086	0.0958914	0.0194146	0.0267816	0.00628455	0.0302965	0.00126055
4-Hydroxybenzoate	Hydroxybenzoate	Ms	0.0526769	0.00549235	0.0364674	0.00300996	0.0471912	0.0093802	0.692284	0.895861	0.546528	0.106713	0.0642535	0.0130608	0.0318001	0.00387055	0.117567	0.0581856	0.0492396	0.00918903	0.0763264	0.0119504	0.0586523	0.00827474	1.5501	1.19116	11.0994	0.0295762	0.00794191	0.0331265	0.0066328	0.0351235	0.00728454	1.12004	1.18756	0.325697	0.141364	0.125096	0.0242792	0.0495346	0.00630265	0.384087	0.152088	0.186824	0.0881855	0.091587	0.0232211	0.0840879	0.025331
Salicylic Acid	Salicylic ac	Ms	0.0405721	0.0044351	0.0290736	0.00215022	0.037404	0.00429647	0.716589	0.921913	0.446654	0.0814998	0.0540886	0.00990547	0.0252549	0.00228142	0.121097	0.0565425	0.0375587	0.00205456	0.0687575	0.0217451	0.051799	0.00720244	1.83067	1.37915	11.8922	0.0356865	0.0051459	0.024936	0.00446837	0.0357766	0.00321897	0.698752	1.00253	0.273899	0.124251	0.11071	0.0289975	0.0365606	0.00491275	0.4042	0.133482	0.178714	0.0961395	0.0813473	0.02888	0.0745344	0.0162009
Formononetin	Formononetin	Ms	0.00367536	0.00146826	0.00331406	0.000547421	0.00293148	0.000359182	0.901697	0.797605	0.0714341	0.0134682	0.0312931	0.0138959	0.00260363	0.000730465	0.43807	0.036448	4.16021	0.878063	1.69547	0.407962	0.533804	0.0562464	0.407545	0.128312	0.0171708	0.00304056	0.00122206	0.00271584	0.000393779	0.00485567	0.00123672	0.893204	1.59697	0.0270463	0.00824877	0.00643266	0.00127534	0.00698204	0.00194837	0.237838	0.258151	0.0754498	0.026353	0.0143078	0.00307728	0.0150067	0.00179345
D-(+)-Raffinose pentahydrate	Raffinose	Ms	0.03201	0.0080742	0.0115637	0.00172647	0.0273301	0.00590187	0.361252	0.853798	0.00778093	0.00164262	0.0220682	0.00311666	0.0442935	0.00866019	2.83619	5.69257	0.0155716	0.00191799	0.0686932	0.00772318	0.157421	0.0264932	4.41145	10.1095	0.499688	0.000181073	5.13595e-06	0.00576546	0.00291991	0.0325203	0.0062641	31.8405	179.597	0.00567506	0.00203127	0.0327283	0.0122841	0.200781	0.0467792	5.76704	35.3795	0.00244054	0.00107658	0.220936	0.046273	0.290266	0.0624203
L-Threonic acid hemicalcium salt	Threonic ac	Ms	0.949402	0.052914	1.06824	0.0960322	1.04259	0.0661445	1.12518	1.09816	0.256327	0.0349098	0.28978	0.00921478	0.34166	0.0295842	1.13051	1.33291	0.121334	0.0163566	0.0577941	0.0102639	0.110789	0.00226423	0.476324	0.913092	2.11258	0.564973	0.105344	0.888472	0.108127	0.866089	0.085641	1.57259	1.53297	0.111843	0.0260605	0.0945543	0.0179998	0.0983556	0.0251971	0.845423	0.879411	0.0504846	0.0101594	0.0446633	0.00895639	0.0497245	0.00956694
DL-Malic acid	Malic ac	Ms	6.86682	1.7876	10.6065	1.30772	9.58755	1.94562	1.5446	1.39621	6.73395	1.70036	6.5288	1.32376	5.79882	0.611227	0.969534	0.861132	0.428984	0.0950956	6.90003	0.786607	8.43248	0.916785	16.0846	19.6568	15.6974	4.93519	0.18042	21.0059	3.57473	15.4411	2.57703	4.25635	3.12877	1.80473	0.917074	10.5457	0.608046	10.2478	2.25385	5.84338	5.67828	0.170877	0.0360486	5.01243	0.928411	5.76237	0.753469
N-Acetyl-D-mannosamine	N-Acetyl-D-mannosamine	Ms	0.00746217	0.00219375	0.0115299	0.00422986	0.00612815	0.00148331	1.54512	0.821229	0.00875495	0.00267401	0.00819128	0.00195626	0.00350163	0.000753839	0.935617	0.39996	0.00864704	0.00246155	0.00667722	0.00191261	0.0125261	0.00174105	0.772197	1.44859	1.01248	0.00944653	0.00149062	0.0151032	0.00319806	0.00920298	0.00285943	1.5988	0.974218	0.00848816	0.00236994	0.00420406	0.0010152	0.00317305	0.000778177	0.495285	0.373821	0.0105627	0.00237691	0.00953187	0.00201118	0.0103264	0.00129794
Leupeptin hemisulfate salt	Leupeptin	Ms	0.146675	0.0396849	0.0555172	0.0192137	0.156599	0.045515	0.378504	1.06766	0.00566218	0.00162398	0.0356747	0.0121173	0.109309	0.0464551	6.30053	19.3051	0.00402867	0.000751054	0.00412296	0.000483629	0.00521643	0.0016351	1.02341	1.29483	1.40547	0.0924832	0.0153936	0.100433	0.0202694	0.102595	0.0140987	1.08596	1.10933	0.00502103	0.00114411	0.00454777	0.0012315	0.00588179	0.00133914	0.905745	1.17143	0.00828516	0.00202772	0.00460016	0.00172377	0.00800379	0.0038378
Hyperoside	Hyperoside	Ms	0.0173715	0.00296397	0.0292426	0.0050681	0.0197159	0.00232197	1.68336	1.13495	0.0144083	0.00308913	0.0521169	0.0044085	0.0961834	0.0169914	3.61714	6.67554	0.00618064	0.00156119	0.00656141	0.00147831	0.00637532	0.00144177	1.06161	1.0315	2.3312	0.120107	0.0366824	0.25735	0.111725	0.0534462	0.00744154	2.14268	0.444989	0.00709278	0.00224232	0.0085268	0.00190488	0.00761583	0.00136139	1.20218	1.07374	0.00986636	0.00274272	0.00509179	0.00126201	0.00555752	0.000595437
Phosphocholine,1-Decanoyl-2-Hydroxy-sn-Glycero-3-	Phosphocholine 1	Ms	0.0429117	0.0107802	0.0317869	0.00441394	0.0445283	0.00574093	0.740751	1.03767	0.0414626	0.00539917	0.0427529	0.00544563	0.0364007	0.00463214	1.03112	0.877918	0.0946129	0.0132206	0.0159666	0.00354145	0.0202477	0.00184396	0.168757	0.214006	0.438234	0.013403	0.00348723	0.0300001	0.00460979	0.0478327	0.00333005	2.23831	3.5688	0.0493456	0.00662938	0.025225	0.00246578	0.023798	0.00277791	0.511191	0.482273	0.048949	0.00691856	0.0136636	0.0025215	0.0121933	0.00227456
Aloin	Aloin	Ms	0.00141827	0.000813196	0.00117408	0.000434014	0.00125307	0.000499502	0.827828	0.883519	0.000378967	0.000296862	0.00233585	0.000269621	0.000329343	0.000258594	6.16371	0.869053	0.000973213	0.000367838	0.000315988	0.000250069	0.000533843	0.000287864	0.324685	0.548536	0.389398	0.00162285	0.000611667	0.00120441	0.000540955	0.00105478	0.000248885	0.742158	0.649957	0.0007379	0.000391621	0.00135317	0.00058004	0.00125417	0.000621963	1.83381	1.69965	8.16559e-05	5.35967e-06	0.00033089	0.000261438	6.63117e-05	2.15584e-06
2'-Deoxyadenosine monohydrate	Deoxyadenosine	Ms	0.0113346	0.00304501	0.00983931	0.00292085	0.00563406	0.00207488	0.868075	0.497066	0.00264178	0.000947527	0.00197648	0.000560979	0.00291826	0.00105656	0.748162	1.10465	0.00456198	0.000919597	0.00289914	0.000924183	0.00174102	0.00055049	0.635501	0.381638	0.579087	0.0209294	0.00174718	0.025891	0.00822897	0.0191728	0.00336349	1.23707	0.91607	0.00448262	0.00197469	0.00174571	0.000432791	0.00482087	0.000567925	0.38944	1.07546	0.00254274	0.000412747	0.00192888	0.000912004	0.00304232	0.000609284
5'-Deoxy-5'-Methylthioadenosine	Methylthioadenosine	Ms	1.66012	0.185876	1.05016	0.1406	0.917229	0.106931	0.632584	0.552508	1.15574	0.0515394	0.79438	0.0775444	0.557935	0.0440059	0.687332	0.482749	0.572426	0.0640076	0.295296	0.0296493	0.280872	0.0278939	0.515867	0.49067	2.01903	0.827461	0.117734	0.401989	0.0663726	0.610422	0.074518	0.48581	0.737705	1.47471	0.165178	0.779861	0.0239718	0.693271	0.0608238	0.528822	0.470106	0.637464	0.08727	0.267686	0.0473738	0.248166	0.0344552
Guanosine-5'-monophosphate disodium salt hydrate	Guanosine 3	Ms	0.057059	0.0340639	0.0684816	0.0258975	0.0278098	0.0135699	1.20019	0.487387	0.266239	0.0241759	0.113157	0.0509607	0.0581524	0.016744	0.425022	0.218422	0.0710568	0.0230249	0.00799541	0.00306917	0.0126892	0.00184042	0.112521	0.178578	3.74684	0.00633426	0.000879116	0.0125114	0.00547912	0.0107293	0.0025949	1.97519	1.69384	0.0517844	0.0113538	0.0192987	0.00481798	0.00817451	0.00363285	0.372675	0.157857	0.037424	0.00966728	0.0222845	0.00548642	0.0110987	0.00181149
L-Canavanine	Canavanine	Ms Mt	0.00853712	0.00306613	0.00328707	0.00179434	0.00247704	0.000961993	0.385033	0.29015	0.308357	0.0574352	0.90931	0.141604	1.10828	0.186996	2.94889	3.59416	0.868447	0.249962	0.395771	0.143086	0.905358	0.200183	0.455723	1.0425	0.355067	0.0828258	0.0119632	0.025279	0.00554649	0.0267763	0.00557628	0.305208	0.323284	0.435229	0.0770607	0.647703	0.056411	0.879868	0.113717	1.48819	2.02162	0.00124635	0.000521718	0.0148202	0.00278989	0.0258751	0.00414485
DL-2-Aminoadipic Acid	Aminoadipic ac	Ms Mt	0.032159	0.00558265	0.061754	0.0254895	0.273011	0.0343214	1.92027	8.48942	0.0165907	0.00266995	0.0303942	0.00608808	0.0252212	0.00440134	1.832	1.5202	0.0326998	0.00213156	0.319477	0.0724243	0.180145	0.0249543	9.77	5.50906	0.507364	0.0495859	0.00837281	0.241701	0.0230345	0.363059	0.0427659	4.87439	7.32183	0.036638	0.00306253	0.0520739	0.00617839	0.0530525	0.00711615	1.42131	1.44802	0.0490187	0.00341784	0.140242	0.023696	0.120571	0.0203733
Methylmalonic acid	Methylmalonic ac	Ms Mt	0.406865	0.0235536	0.5647	0.0757628	0.877193	0.161111	1.38793	2.15598	0.469232	0.0648566	0.77224	0.0850274	0.673829	0.0908146	1.64575	1.43603	0.17716	0.0218326	1.05573	0.174956	1.08195	0.129406	5.95917	6.10719	2.64862	0.351302	0.0155949	0.748729	0.105322	0.601984	0.0267405	2.1313	1.71358	0.284367	0.0402176	0.709881	0.029675	0.897484	0.090043	2.49635	3.15607	0.115085	0.0108879	0.323774	0.0447388	0.318587	0.0279066
L-Homocarnosine	Homocarnosine	Ms Mt	0.906037	0.141468	1.03731	0.129613	0.847041	0.130279	1.14488	0.934885	0.0233049	0.00334116	0.0338504	0.0102233	0.0200751	0.00168477	1.4525	0.861412	0.0133959	0.00160351	0.07764	0.014899	0.0891235	0.00698707	5.79579	6.65303	1.7397	0.259638	0.0270643	0.437224	0.104052	0.323396	0.0516246	1.68398	1.24557	0.0378635	0.00273242	0.0338846	0.005783	0.0411175	0.00323736	0.894917	1.08594	0.0134391	0.00143031	0.0394719	0.00728062	0.0281237	0.00765189
DL-5-Hydroxylysine hydrochloride	Hydroxylysine	Ms Mt	0.0154272	0.00280338	0.0504263	0.0100553	0.0337437	0.00403544	3.26867	2.18729	0.00516157	0.00217636	0.00386574	0.0011603	0.00247462	0.00126716	0.748946	0.479432	0.0227091	0.00409311	0.0615926	0.00666563	0.0590511	0.00409889	2.71224	2.60033	0.227291	0.0121632	0.000999514	0.0795674	0.0093832	0.0462397	0.0131294	6.54165	3.80161	0.00237138	0.000734492	0.0023634	0.000365137	0.00244241	0.000836816	0.996633	1.02995	0.0154442	0.00209544	0.0439037	0.00417315	0.0279136	0.00210515
DL-2,3-Diaminopropionic acid monohydrochloride	Diaminopropionic ac	Ms Mt	0.233986	0.0533861	0.282308	0.0558329	0.219233	0.0324606	1.20652	0.936949	0.468078	0.0672814	0.212176	0.03756	0.158959	0.0211376	0.453292	0.339599	0.198024	0.0217669	0.0892242	0.00944511	0.100103	0.0135788	0.450573	0.505509	2.36374	0.124824	0.0116976	0.137022	0.0157312	0.207184	0.0326956	1.09772	1.65981	0.586063	0.0542651	0.279285	0.0252449	0.190309	0.0253059	0.476544	0.324724	0.0724539	0.00885784	0.063688	0.00647275	0.0622106	0.0071651
gamma-Amino-n-butyric acid	gamma-Amino-n-butyric ac	Ms Mt	5.7773	1.16404	6.74896	1.49242	5.05921	0.546659	1.16819	0.875705	10.9115	1.59422	5.00544	0.816637	3.55491	0.471822	0.458731	0.325795	4.80562	0.528756	1.81059	0.163586	2.19729	0.187242	0.376765	0.457233	2.27057	2.9016	0.161156	3.19635	0.412308	4.71502	0.769551	1.10158	1.62497	14.2921	1.42479	6.17496	0.406395	4.16255	0.559031	0.432053	0.291248	1.81488	0.420011	1.48847	0.183575	1.5548	0.199826
L-Aspartic acid	Aspartic ac	Ms Mt	5.23593	0.497073	1.98508	0.26078	1.06492	0.258147	0.379127	0.203388	6.81601	0.730607	4.1063	0.549066	2.16127	0.35152	0.60245	0.317088	1.88794	0.218207	0.922244	0.0449496	0.849826	0.0349389	0.488493	0.450135	3.6103	4.79829	0.22791	1.86673	0.227054	0.953774	0.127906	0.38904	0.198774	3.79637	0.600063	2.40722	0.166432	1.44023	0.225481	0.634085	0.379371	1.57103	0.458869	1.60841	0.16302	1.6756	0.153461
Abscisic acid	Abscisic ac	Ms Mt	0.00984224	0.0034879	0.0488304	0.0113495	0.041303	0.00414876	4.9613	4.19651	0.000617265	0.000451429	0.00452253	0.000638261	0.0234785	0.00850689	7.32672	38.0362	0.000176991	3.1684e-06	0.000794658	0.00061445	0.00124581	0.00107572	4.48983	7.03885	3.48756	0.00174055	0.00157411	0.0143387	0.00434838	0.0287086	0.00664164	8.23806	16.494	0.000172509	2.73452e-06	0.00667086	0.00310999	0.0193128	0.00769162	38.6696	111.952	0.000176789	4.60759e-06	0.000183939	4.46375e-06	0.000173574	2.64086e-06
2i_Nicotinamide_Niacinamide	Nicotinamide	Ms Mt	0.406569	0.0274959	0.304288	0.0303126	0.243782	0.011178	0.748427	0.599607	0.210348	0.0131625	0.188385	0.0149424	0.121748	0.00876028	0.895585	0.578794	0.285244	0.0391488	0.0841939	0.00685691	0.0614454	0.00545831	0.295164	0.215414	0.737432	0.366948	0.0315202	0.277929	0.0390289	0.27707	0.0186755	0.757409	0.755066	0.23005	0.0305404	0.142477	0.0126444	0.103046	0.0144098	0.619332	0.447928	0.277811	0.0227504	0.0840218	0.00726629	0.061471	0.00845191
Eriodictyol	Eriodictyol	Ms Mt	0.00517962	0.0011608	0.00415223	0.00071936	0.0067361	0.00114295	0.801649	1.3005	0.0029049	0.00119629	0.00287007	0.000636208	0.00114219	0.000499876	0.98801	0.393193	0.0153968	0.00336309	0.0201497	0.00506512	0.03248	0.00365341	1.30869	2.10952	0.188669	0.0068252	0.00111607	0.00908004	0.00238086	0.00907641	0.00159678	1.33037	1.32984	0.0196494	0.00656519	0.00479961	0.000440797	0.00442344	0.000472549	0.244263	0.225119	0.0297072	0.00583661	0.00817572	0.00133479	0.00578834	0.00122975
Genistein	Genistein	Ms Mt	0.153874	0.019904	0.167049	0.0416952	0.237339	0.0399074	1.08562	1.54242	0.00214678	0.00206072	8.08344e-05	3.96346e-06	7.50828e-05	1.87605e-06	0.0376538	0.0349746	0.0108806	0.00686322	0.0328605	0.00335409	0.0359339	0.00199646	3.0201	3.30257	0.197304	1.08508	0.0313519	0.882227	0.0771492	0.736851	0.0337722	0.813051	0.679073	0.000101232	3.97313e-06	7.54508e-05	2.28563e-06	7.42903e-05	3.04101e-06	0.745326	0.733862	0.0324539	0.0130722	0.0105588	0.000681555	0.00484839	0.00195467
Cytidine-5'-diphosphocholine sodium salt dihydrate	Cytidine 3	Ms Mt	0.00467878	0.00205823	0.00329777	0.00146639	0.00549922	0.0021561	0.704834	1.17535	0.0043026	0.00182839	0.00357206	0.000920227	7.57317e-05	2.15164e-06	0.830208	0.0176014	8.45338e-05	4.25309e-06	0.00132117	0.000577648	0.00185933	0.00117687	15.6288	21.9951	50.898	0.00204546	0.00101676	0.0024673	0.00120301	0.00359401	0.00159927	1.20623	1.75707	0.0054336	0.00224817	0.00116818	0.00070205	0.000476383	0.000398284	0.214991	0.0876735	8.82112e-05	9.79632e-06	7.16666e-05	2.93929e-06	6.8999e-05	2.64216e-06
Succinic acid	Succinic ac	Ms Mt	0.42817	0.0298217	0.590237	0.0726274	0.974916	0.170488	1.37851	2.27694	0.487198	0.0703127	0.806287	0.0878947	0.665697	0.0775174	1.65495	1.36638	0.193477	0.0188284	1.06924	0.142485	1.11266	0.133672	5.52645	5.75084	2.51811	0.350589	0.0174025	0.79308	0.114228	0.609624	0.0529577	2.26214	1.73886	0.292624	0.0483739	0.708239	0.0193424	0.881378	0.0992065	2.42031	3.01198	0.11736	0.00851441	0.335712	0.0493758	0.306786	0.0181801
Decanoylcarnitine	Decanoylcarnitine	Ms Mt	0.0653287	0.00913847	0.0612951	0.00516678	0.0387866	0.00485994	0.938257	0.593715	0.0446157	0.00298136	0.0238338	0.0032408	0.0163942	0.00515006	0.534202	0.367453	0.130591	0.00903041	0.0314631	0.00408449	0.0145793	0.000867834	0.240928	0.111641	0.341645	0.0626645	0.00694097	0.0702444	0.0029629	0.0211814	0.00547667	1.12096	0.338013	0.0486633	0.00108528	0.0256159	0.0016289	0.0147611	0.00247237	0.52639	0.303332	0.150274	0.0266989	0.0219492	0.00141889	0.0138082	0.00274357
Inosine-5'-monophosphate	Inosine 2	Ms Mt	0.0315148	0.0101274	0.0358193	0.0152342	0.0294885	0.0108675	1.13659	0.935705	0.116736	0.0134445	0.0546819	0.0247858	0.0316721	0.0104056	0.468425	0.271314	0.0194402	0.0078841	0.00560892	0.00127789	0.00309863	0.000676963	0.288522	0.159393	6.00486	0.00906116	0.00319022	0.0197712	0.00524798	0.00881138	0.0029673	2.18197	0.972434	0.0530042	0.0132448	0.00820026	0.00216548	0.00543402	0.0020571	0.15471	0.10252	0.0208504	0.00446741	0.00529769	0.000860866	0.0018061	0.000732628
L-Isoleucine	Isoleucine	Mt	0.483485	0.0236937	0.880739	0.147373	3.10202	0.200358	1.82165	6.41595	0.563797	0.0709987	0.436888	0.076131	0.916577	0.387349	0.774904	1.62572	0.776823	0.111372	0.667341	0.0402043	0.951723	0.0846627	0.859065	1.22515	0.725773	0.557157	0.0673453	1.11574	0.164782	3.51995	0.443728	2.00256	6.3177	0.57315	0.0434475	1.84748	0.276499	2.04586	0.19665	3.22338	3.56951	1.05098	0.480801	1.34887	0.245502	1.03695	0.129709
3,5-Dibromo-L-tyrosine	Dibromo-L-tyrosine	Mt	0.00374409	0.000548017	0.00313143	0.00119216	0.00324087	0.000628352	0.836366	0.865598	0.00309446	0.000662371	0.00186152	0.00114204	0.00233778	0.00124944	0.601565	0.755472	0.00228203	0.000338886	0.00175156	0.00049643	0.00179162	0.000389393	0.767544	0.785101	1.35602	0.003034	0.000584878	0.00156247	0.000445533	0.00289274	0.000876589	0.514986	0.95344	0.00244254	0.000282643	0.00201485	0.000243965	0.00373475	0.000911234	0.824902	1.52905	0.00274955	0.000404396	0.0024191	0.000803828	0.000798899	0.000327081
alpha-Methyl-DL-histidine dihydrochloride	alpha-Methyl-DL-histidine	Mt	0.0117537	0.0034361	0.0151297	0.00132835	0.0223577	0.00359011	1.28723	1.90219	0.00616903	0.000604993	0.00803347	0.00192022	0.00758633	0.00159713	1.30223	1.22974	0.00841921	0.00303176	0.00456136	0.00108343	0.00862074	0.00223787	0.54178	1.02394	0.732733	0.013448	0.00293474	0.022843	0.00261671	0.0270654	0.00709715	1.69861	2.01259	0.00668081	0.00189522	0.00903159	0.00138073	0.00683548	0.0011858	1.35187	1.02315	0.00986068	0.0018108	0.00425457	0.00155822	0.00508261	0.000700267
L-Homocystine	Homocystine	Mt	1.08597	0.101308	0.627334	0.112081	0.409606	0.110752	0.577672	0.37718	0.112749	0.0249701	0.175735	0.0208313	0.171288	0.013744	1.55864	1.5192	0.0384006	0.0139301	0.0310119	0.0110595	0.0485406	0.00866431	0.807588	1.26406	2.93612	0.148064	0.04411	0.162101	0.02589	0.115901	0.0294985	1.0948	0.782778	0.194844	0.0269944	0.134729	0.0192448	0.11533	0.0211109	0.691471	0.591911	0.361151	0.0583025	0.0530047	0.00850561	0.081873	0.00808399
(-)Shikimic acid	Shikimic ac	Mt	0.00503316	0.00153791	0.000189319	4.45904e-06	0.000197447	4.35751e-06	0.0376143	0.0392293	0.00241883	0.00139334	0.000193131	7.23563e-06	0.000188721	1.862e-06	0.0798447	0.0780215	0.000958637	0.00076589	0.00132704	0.00114036	0.000190381	2.04927e-06	1.3843	0.198596	2.5232	0.00999449	0.0010114	0.00274741	0.00156619	0.00153294	0.00087867	0.274893	0.153379	0.0192448	0.00201425	0.00803268	0.00212117	0.00568423	0.000576179	0.417394	0.295364	0.0011766	0.000981832	0.000692796	0.000487709	0.0024955	0.00102973
L-Serine	Serine	Mt	7.41953	0.989706	5.64254	0.370817	2.28633	0.323665	0.760498	0.30815	4.51219	0.324724	2.35571	0.23079	1.5802	0.133913	0.522077	0.350207	3.76148	0.746625	1.37007	0.0636518	1.544	0.13825	0.364237	0.410476	1.19958	3.99487	0.366148	1.84691	0.270138	1.48236	0.159748	0.462319	0.371066	4.48048	0.515296	1.6726	0.0519632	1.26926	0.0945638	0.373308	0.283287	1.91388	0.708836	1.25731	0.124321	1.05474	0.131478
L-Glutathione (reduced form)	Glutathione (reduced form)	Mt	0.015146	0.00407824	0.0197694	0.00348548	0.0257329	0.00767409	1.30526	1.69899	0.0360106	0.008758	0.024618	0.0106987	0.0510219	0.0254319	0.683632	1.41686	0.0406964	0.00612328	0.00910869	0.00244491	0.00655499	0.00121048	0.22382	0.16107	0.88486	1.11853	0.274204	1.24216	0.405734	0.233241	0.0667756	1.11053	0.208525	0.295431	0.0334107	0.0849987	0.0266305	0.0608662	0.019162	0.28771	0.206025	0.407031	0.0402754	0.050197	0.0175787	0.0255872	0.002627
L-Lysine HCl	Lysine	Mt	5.73119	0.692309	2.76016	0.346965	2.10307	0.254647	0.481603	0.366952	10.4685	2.26836	3.39752	0.660358	2.22896	0.382531	0.324546	0.212921	23.8573	9.74089	1.15558	0.134462	1.11232	0.0456398	0.048437	0.0466237	0.438797	2.06752	0.324105	2.522	0.312794	3.07211	0.327441	1.21982	1.4859	13.0474	3.64303	1.67653	0.122687	0.867113	0.12676	0.128496	0.0664587	3.16569	1.06459	0.992136	0.182527	0.943684	0.121693
L-Glutamine	Glutamine	Mt	2.89123	0.379357	1.26547	0.164493	0.92175	0.149464	0.437693	0.318809	5.29081	1.13827	1.63758	0.325328	1.06192	0.203293	0.309515	0.200711	12.1075	4.97126	0.559502	0.0765956	0.455039	0.0181701	0.0462114	0.0375833	0.436987	1.00716	0.17597	1.15058	0.14252	1.47102	0.203014	1.14239	1.46056	6.68688	1.84672	0.780928	0.0877816	0.386146	0.0655144	0.116785	0.0577468	1.59499	0.448805	0.479075	0.0797728	0.444695	0.049208
Glyceollin V	Glyceollin V	Mt	0.00124811	0.000742282	0.00123613	0.000469084	0.00041274	0.000316449	0.990402	0.330693	0.00042555	0.000338217	0.000857557	0.000482824	0.000860907	0.000480685	2.01517	2.02305	0.00117816	0.000498978	6.92945e-05	2.10825e-06	0.000422617	0.000356317	0.0588161	0.358711	0.3612	0.000997206	0.000556687	0.000605681	0.000339134	0.00085321	0.000319902	0.607378	0.8556	0.000470514	0.000370771	0.000567219	0.000301668	0.00106299	0.000268362	1.20553	2.25921	0.00140817	0.000356409	0.000253261	0.000179369	0.000319126	0.000251665
Delphinidin-3-O-(2''-O-beta-xylopyranosyl-beta-glucopyranoside)	Delphinidin 3	Mt	0.00442773	0.00091259	0.00441753	0.00105154	0.00514266	0.00233011	0.997697	1.16147	0.00158104	0.000746642	0.0014228	0.000712731	0.00212981	0.000889626	0.899914	1.3471	0.00305118	0.00104287	0.000458889	0.000385753	0.00127873	0.000493477	0.150397	0.419095	0.518172	0.00342143	0.000944746	0.00316086	0.00105207	0.00278808	0.00117713	0.923842	0.814886	0.0017539	0.000673916	0.000889043	0.000539166	0.00391919	0.00133241	0.506895	2.23456	0.00289904	0.00056262	0.00248376	0.000629899	0.00092316	0.000349639
Soyasaponin Be	Soyasaponin Be	Mt	0.0081201	0.00256386	0.00742615	0.00171306	0.00468057	0.00239013	0.91454	0.576418	0.0424467	0.00579109	0.129959	0.0661475	0.0500582	0.0136622	3.06169	1.17932	0.122995	0.0238393	0.122444	0.0152941	0.151634	0.0106036	0.995522	1.23285	0.345109	0.00232804	0.000979337	0.00274325	0.000660305	0.00453362	0.00166691	1.17835	1.9474	0.0411696	0.00541548	0.106843	0.0114302	0.0818059	0.0119513	2.59519	1.98705	0.0313865	0.00495511	0.0371645	0.0102015	0.0544734	0.0111438
Soyasaponin I (Bb)	Soyasaponin I (Bb)	Mt	0.137203	0.0422753	0.173901	0.0424152	0.130233	0.0231189	1.26747	0.949202	0.383132	0.0435912	0.569544	0.283051	0.321862	0.106448	1.48655	0.840081	0.52496	0.0783577	0.426423	0.0551123	0.46083	0.0462204	0.812296	0.877839	0.729831	0.0933006	0.0116555	0.140978	0.0324241	0.141796	0.0180555	1.51101	1.51978	0.277467	0.0369689	0.576494	0.0605993	0.514467	0.0947779	2.0777	1.85415	0.176822	0.0489022	0.160344	0.0214092	0.174435	0.0350324
7,2',4'-Trihydroxyisoflavanone	Trihydroxyisoflavanone	Mt	0.00628984	0.00162264	0.00880454	0.00100983	0.00566046	0.00128627	1.3998	0.899937	0.00357285	0.000693394	0.00429524	0.000767345	0.00287822	0.000756006	1.20219	0.805582	0.00467827	0.00131762	0.00291528	0.000675645	0.0032424	0.000972338	0.623153	0.693078	0.763712	0.00755577	0.00230596	0.00679576	0.00103835	0.00684221	0.0013867	0.899412	0.90556	0.00386055	0.000913761	0.00254061	0.000596458	0.00334037	0.000600102	0.658095	0.865257	0.00871579	0.00185376	0.00182757	0.000134034	0.00358793	0.00101062
cis or trans-Zeatin	Zeatin	Mt	0.00424331	0.000720101	0.00361949	0.000514594	0.00324208	0.000583605	0.852989	0.764045	0.00289125	0.000792362	0.00311372	0.000699826	0.00247499	0.000537048	1.07695	0.85603	0.00255528	0.000627046	0.00161097	7.15638e-05	0.0024348	0.000213779	0.630449	0.952852	1.13148	0.00338325	0.000815305	0.00227971	0.000466581	0.00289502	0.000289741	0.673821	0.85569	0.0050255	0.000585232	0.0021481	0.000612671	0.00341968	0.000540433	0.427439	0.680466	0.00183927	0.000190722	0.00301801	0.000508667	0.0020533	0.000171399
3-Ureidopropionic acid	Ureidopropionic ac	Mt	0.00775932	0.00231071	0.0119815	0.00291764	0.00626941	0.000819436	1.54414	0.807985	0.00998465	0.00476978	0.00524634	0.000895652	0.0213304	0.00755868	0.525441	2.13632	0.00667463	0.000931151	0.00587738	0.00136668	0.0233346	0.0017942	0.880556	3.49602	1.49591	0.006376	0.000768684	0.00823271	0.00113616	0.00474764	0.00084439	1.2912	0.744611	0.00729884	0.000742277	0.00333379	0.000851073	0.00471027	0.000758356	0.456756	0.645345	0.00447735	0.00131147	0.00538203	0.00103353	0.0137913	0.00315405
Nicotinic acid mono nucleotide	Nicotinic ac	Mt	0.00472951	0.00223938	0.0075217	0.00209399	0.00469832	0.00239115	1.59037	0.993404	0.00782682	0.00133951	0.0130285	0.00447654	0.00815574	0.00336877	1.6646	1.04203	0.00870978	0.0031371	0.00632758	0.00106773	0.00180523	0.000767942	0.726492	0.207265	0.898624	0.0143415	0.00255547	0.0115318	0.00172319	0.0112667	0.00227486	0.804087	0.785606	0.00435578	0.000956651	0.0025591	0.000484966	0.00199756	0.000806141	0.587518	0.4586	0.0165621	0.00457191	0.00146894	0.000407735	0.000784937	0.000302501
Hispidol	Hispidol	Mt	0.00583629	0.00166327	0.00380395	0.0037023	9.46958e-05	3.4543e-06	0.651775	0.0162254	0.00746076	0.00275845	0.00688975	0.00111862	0.00614971	0.00156349	0.923465	0.824274	0.0146784	0.00382206	0.0124055	0.00272232	0.0136135	0.00141735	0.84515	0.927448	0.508281	0.00601082	0.00158535	0.00269058	0.00166559	7.32746e-05	2.13304e-06	0.447622	0.0121904	0.0338271	0.00723539	0.0147316	0.00430614	0.013769	0.00778099	0.435496	0.407041	0.491115	0.047363	0.223611	0.0351582	0.227746	0.0382939
Daidzein	Daidzein	Mt	0.00422307	0.00176427	0.0046626	0.00124978	0.00486887	0.000719869	1.10408	1.15292	0.00342594	0.00103424	0.00417653	0.00109758	0.00292087	0.000861859	1.21909	0.852576	0.0141625	0.00352424	0.00643258	0.00293644	0.0064377	0.0017325	0.454198	0.45456	0.241903	0.00308098	0.000890241	0.00236209	0.00096236	0.00251474	0.000772469	0.76667	0.816214	0.030413	0.00619443	0.0147043	0.00523932	0.00843782	0.00651515	0.483487	0.277441	0.347466	0.0265707	0.159288	0.0275954	0.154551	0.0281593
Phaseollidin	Phaseollidin	Mt	0.0059397	0.00161273	0.00415267	0.00105675	0.00246558	0.000550194	0.699138	0.415103	0.0024551	0.000291426	0.00442107	0.0012344	0.00542585	0.00180397	1.80077	2.21003	0.00407244	0.000925098	0.00199224	0.000627635	0.00265141	0.000745411	0.489201	0.651062	0.602858	0.00213499	0.000449561	0.00363783	0.00171781	0.00431979	0.000998766	1.70391	2.02333	0.00588058	0.00180894	0.00261714	0.000647934	0.00149754	4.22165e-05	0.445047	0.254658	0.00284455	0.000721805	0.00199748	0.000499635	0.00373894	0.000797354
Medicarpin	Medicarpin	Mt	0.00761683	0.00749884	0.00314704	0.0020888	0.00169834	0.00160641	0.413169	0.222973	0.0831065	0.0273702	0.0152381	0.00651644	0.0119144	0.00726295	0.183356	0.143363	0.708715	0.174948	0.234973	0.0312371	0.272743	0.0560295	0.331548	0.384842	0.117264	8.44295e-05	7.31341e-06	0.0075186	0.00393963	0.0481478	0.0322675	89.0518	570.273	0.458756	0.263423	0.0742371	0.0173498	0.0330309	0.0136355	0.161823	0.0720009	1.18615	0.231275	0.0577547	0.00879997	0.0281514	0.00460287
trans-Aconitic acid	trans-Aconitic ac	Mt	0.000183741	2.57608e-06	0.0905026	0.0380732	0.0983432	0.0441183	492.556	535.228	0.000177646	2.29517e-06	0.000177862	2.76774e-06	0.000176692	2.61824e-06	1.00122	0.994628	0.000181575	3.94774e-06	0.0637439	0.0395906	0.0792406	0.0332815	351.061	436.407	0.978363	0.268212	0.0780262	0.155304	0.0661691	0.23159	0.076943	0.579034	0.863457	0.000175071	3.92564e-06	0.0581022	0.0359751	0.0645932	0.03946	331.878	368.954	0.223276	0.0159626	0.0298445	0.0296605	0.0337749	0.0336104
2i_alpha-Ketoglutaric acid disodium salt_2-Oxoglutaric Acid	2-Oxoglutaric ac	Mt	0.0207722	0.00515692	0.0274988	0.0109399	0.0194366	0.00447199	1.32383	0.935706	0.0265225	0.0109582	0.045292	0.00787786	0.0592663	0.00806599	1.70768	2.23457	0.00217879	0.00083731	0.0453722	0.0113575	0.0729196	0.00914489	20.8245	33.468	12.173	0.0193856	0.00671702	0.027512	0.00734644	0.0135484	0.00381535	1.4192	0.698887	0.00273927	0.00113255	0.0350901	0.00469208	0.0447477	0.00906282	12.81	16.3356	0.00440118	7.01495e-05	0.00617694	0.00210427	0.00467145	0.00215942
Maltotriose	Maltotriose	Mt	0.0180537	0.00241584	0.0154823	0.00192414	0.0309176	0.00542598	0.857569	1.71253	0.0118457	0.00244289	0.0180562	0.00502209	0.0306587	0.00608208	1.52428	2.58818	0.00395618	0.00144552	0.0113882	0.00350414	0.0206861	0.0025498	2.87858	5.2288	2.99422	0.00503271	0.00215572	0.0152517	0.00199709	0.0176619	0.00422232	3.03052	3.50941	0.00936514	0.00202768	0.0144602	0.00206261	0.0270536	0.00332838	1.54404	2.88876	0.00256923	0.000990425	0.0133309	0.00447861	0.00982889	0.00255255
Citraconic Acid	Citraconic ac	Mt	0.00811002	0.000987826	0.00683031	0.00157622	0.00531116	0.000801723	0.842206	0.654888	0.00779957	0.00222316	0.00590286	0.00102199	0.0075494	0.00120449	0.756819	0.967926	0.00601651	0.000893615	0.00565756	0.000913256	0.00684486	0.00106298	0.940339	1.13768	1.29636	0.00621409	0.0013052	0.00679989	0.00151358	0.00844532	0.00177676	1.09427	1.35906	0.00588559	0.00146793	0.00607356	0.000931266	0.0102239	0.00208673	1.03194	1.7371	0.00531606	0.00115703	0.0116542	0.0029795	0.0050066	0.00103535
Citric acid,Anhydrous	Citric ac	Mt	3.5228	1.5667	1.48033	0.155413	1.46342	0.317682	0.420214	0.415413	0.605512	0.151346	2.76217	1.03095	2.06737	1.11565	4.56172	3.41425	0.108345	0.0149826	1.03903	0.200934	0.92169	0.38058	9.59005	8.50701	5.58876	31.7147	8.7294	11.2107	3.70433	7.44428	5.28927	0.353486	0.234726	0.51219	0.171167	0.983735	0.151208	0.445185	0.104613	1.92064	0.86918	0.0376437	0.00771602	0.176317	0.04666	0.19688	0.0448251
DL-Glyceric Acid calcium Salt	Glyceric ac	Mt	0.027091	0.00178026	0.0582852	0.00728381	0.0335645	0.00701374	2.15146	1.23895	0.00780983	0.000923869	0.00525224	0.00291272	0.00375438	0.00168396	0.672517	0.480725	0.00758512	0.00214422	0.00451366	0.0021026	0.0090459	0.00282074	0.595067	1.19259	1.02963	0.0209873	0.00466208	0.0272648	0.00538671	0.015518	0.00353888	1.29911	0.739399	0.00506628	0.00132451	0.00312683	0.00217844	0.00214013	0.00120242	0.617185	0.422425	0.00347874	0.00148747	0.00928481	0.00174119	0.00851409	0.00196181
2i_D-Mannose-6-phosphate barium salt hydrate_D-Mannose 6-phosphate mono sodium salt	Mannose-6-P	Mt	0.551411	0.0797232	0.576959	0.0753176	0.466326	0.077606	1.04633	0.845697	2.21362	0.223216	1.21626	0.143068	0.723383	0.0447625	0.549445	0.326787	1.35745	0.151961	0.328629	0.0224667	0.247387	0.0272706	0.242092	0.182244	1.63072	0.396671	0.0581	0.479738	0.0455275	0.225993	0.0577939	1.20941	0.569723	1.37512	0.121441	0.730871	0.0690967	0.304594	0.0764517	0.531495	0.221503	0.509583	0.0376666	0.25627	0.0344819	0.156175	0.01793
Dulcitol	Dulcitol	Mt	0.00431906	0.00201947	0.0092793	0.00197062	0.0149446	0.0016806	2.14845	3.46015	0.00324528	0.000811393	0.00178062	0.0010017	0.00320471	0.00131784	0.54868	0.987498	0.00113738	0.000943477	0.00297339	0.00174333	0.00281305	0.00109707	2.61426	2.47328	2.85331	0.000837034	0.000655519	0.00454707	0.00242648	0.00735238	0.0031671	5.43235	8.78385	0.00169621	0.00151002	0.00346341	0.000885657	0.000188407	4.96436e-06	2.04185	0.111075	0.000190788	8.02409e-06	0.000200535	4.85813e-06	0.00170478	0.000931635
(-)-Sativan	Sativan	Mt	0.00133063	0.000843278	0.00186369	0.00110869	0.00129696	0.000518015	1.40061	0.9747	0.000860596	0.000481882	0.000659251	0.000355032	0.000372443	0.000296464	0.76604	0.432773	0.00647211	0.00335727	0.000664567	0.000374156	0.000557354	0.000301845	0.102682	0.0861163	0.13297	0.00102967	0.00065984	0.000999129	0.000595087	0.00148532	0.000669475	0.970336	1.44251	0.000399451	0.000302118	0.00110793	0.000637948	0.00169702	0.000486339	2.77364	4.24837	0.0446594	0.0141955	0.00182201	0.000874214	0.00370534	0.00108246
Luteolin-4'-O-glucoside	Luteolin 4	Mt	0.0554779	0.0168726	0.100622	0.0290226	0.103632	0.0313308	1.81374	1.86799	0.0042193	0.000466416	0.0108865	0.00304271	0.0167079	0.00364133	2.58016	3.95988	0.00659787	0.0026963	0.00592869	0.000872513	0.00952744	0.0021663	0.898576	1.44402	0.639495	0.237042	0.0808406	0.432147	0.110098	0.259209	0.073884	1.82308	1.09351	0.00856255	0.00301165	0.0137917	0.00384074	0.02039	0.00905608	1.6107	2.3813	0.0262412	0.0063746	0.0111498	0.00189126	0.0116111	0.00411118
Quisqualic acid	Quisqualic ac	Mt	0.251296	0.018282	0.370472	0.034762	0.27731	0.00808396	1.47424	1.10352	0.174386	0.0363452	0.18575	0.0233643	0.133526	0.00828152	1.06516	0.765693	0.390264	0.0512262	0.281568	0.0252168	0.208554	0.0347776	0.721481	0.534392	0.446842	0.287654	0.0130617	0.253884	0.0136295	0.271715	0.0617983	0.882603	0.94459	0.454135	0.020207	0.320231	0.0236855	0.314589	0.0341079	0.705145	0.692722	0.773061	0.0774593	0.264584	0.0271842	0.302509	0.011966
(+-)-Synephrine	Synephrine	Mt	0.0838584	0.010664	0.0683829	0.013597	0.0441312	0.00489006	0.815456	0.526258	0.0610189	0.0143095	0.0610216	0.00933159	0.0563444	0.0122841	1.00004	0.923393	0.0461293	0.00879623	0.0310902	0.00503418	0.0314194	0.00313455	0.67398	0.681117	1.32278	0.0429479	0.00690037	0.0363111	0.00344886	0.0497934	0.0130244	0.845468	1.15939	0.0775502	0.00859603	0.0348244	0.00392906	0.0443545	0.00732082	0.449056	0.571946	0.0326825	0.0060983	0.0385066	0.00739525	0.0302789	0.0045785
Syringaldehyde	Syringaldehyde	Mt	0.0101735	0.00158305	0.0142237	0.00268846	0.0130024	0.00287377	1.39812	1.27807	0.00762165	0.00119436	0.00721484	0.00316906	0.00664329	0.00324063	0.946624	0.871634	0.00638383	0.00147155	0.00562723	0.000997882	0.00440613	0.000919531	0.881481	0.690202	1.1939	0.0108396	0.00154152	0.0103753	0.0021181	0.00738784	0.00132195	0.957168	0.681559	0.0125002	0.00222786	0.00529919	0.0015239	0.00524101	0.000862765	0.423929	0.419274	0.00577419	0.00125061	0.0048867	0.000656554	0.00454315	0.000606141
D-Glucosyl-beta1-1'-D-erythoro-Sphingosine	Erythoro-Sphingosine	Mt	0.00754502	0.00197008	0.00552149	0.00168654	0.00655252	0.00221341	0.731805	0.868456	0.00451239	0.00125187	0.00706083	0.00226869	0.00390444	0.00169725	1.56477	0.865272	0.00336895	0.00116497	0.00358485	0.000724306	0.00496977	0.00121385	1.06409	1.47517	1.33941	0.00500032	0.00196921	0.00569108	0.00116851	0.00696133	0.000854268	1.13814	1.39218	0.00852016	0.00148301	0.00384037	0.00146987	0.0030261	0.00162197	0.450739	0.355169	0.00610515	0.000901825	0.00335477	0.00102752	0.00829308	0.00166368
[truncated: 3 more columns]

## Sheet: Species effect
			M. sativa																									M. truncatula
			Leaf								taproot								fibrous root								tapR/fibR	Leaf								taproot								fibrous root
			Control		MD		SD		Ratio		Control		MD		SD		Ratio		Control		MD		SD		Ratio		Ratio	Control		MD		SD		Ratio		Control		MD		SD		Ratio		Control		MD		SD
Metabolite ID	Simplified metabolite ID	Effect	Mean	SE	Mean	SE	Mean	SE	MD/C	SD/C	Mean	SE	Mean	SE	Mean	SE	MD/C	SD/C	Mean	SE	Mean	SE	Mean	SE	MD/C	SD/C	C	Mean	SE	Mean	SE	Mean	SE	MD/C	SD/C	Mean	SE	Mean	SE	Mean	SE	MD/C	SD/C	Mean	SE	Mean	SE	Mean	SE
L-Isoleucine	Isoleucine	tapRs	0.483485	0.0236937	0.880739	0.147373	3.10202	0.200358	1.82165	6.41595	0.563797	0.0709987	0.436888	0.076131	0.916577	0.387349	0.774904	1.62572	0.776823	0.111372	0.667341	0.0402043	0.951723	0.0846627	0.859065	1.22515	0.725773	0.557157	0.0673453	1.11574	0.164782	3.51995	0.443728	2.00256	6.3177	0.57315	0.0434475	1.84748	0.276499	2.04586	0.19665	3.22338	3.56951	1.05098	0.480801	1.34887	0.245502	1.03695	0.129709
L-Leucine, (Cell Culture Reagent, Crystalline)	Leucine	tapRs	3.76643	0.186405	7.78918	1.34814	22.4864	0.777464	2.06806	5.97022	4.45461	0.43863	3.21798	0.489502	5.57489	2.29402	0.722393	1.25149	6.13404	0.901122	5.00408	0.280261	6.61364	0.588613	0.815789	1.07819	0.726211	4.67616	0.485758	9.2346	1.07384	26.519	3.51155	1.97483	5.6711	4.43678	0.375404	13.1457	1.76304	12.6637	1.00359	2.9629	2.85425	9.31879	4.94377	8.58857	1.48541	6.5038	0.938546
N-Acetylglycine	Acetylglycine	tapRs	0.0285875	0.00854719	0.0209011	0.00247175	0.0222463	0.00430712	0.731128	0.778184	0.0152009	0.00200831	0.0154581	0.00304437	0.0166554	0.00396231	1.01692	1.09569	0.016774	0.00324634	0.0212115	0.00326096	0.017491	0.00341441	1.26455	1.04274	0.906217	0.01617	0.00286453	0.0159049	0.00335365	0.0223576	0.00580656	0.983609	1.38266	0.0307459	0.00631416	0.0119864	0.00135858	0.0150104	0.00448808	0.389854	0.488208	0.024449	0.00481619	0.0183633	0.00448166	0.0170425	0.00141233
L-Methionine	Methionine	tapRs	0.106311	0.0178857	0.0824841	0.00688025	0.145094	0.0158524	0.775876	1.3648	0.135681	0.0201568	0.0594984	0.00661665	0.0454372	0.00700627	0.438518	0.334884	0.0370355	0.0076107	0.0229485	0.00398534	0.0326364	0.00670744	0.619634	0.881218	3.66352	0.0911851	0.00818022	0.0688664	0.00395589	0.154136	0.027042	0.755238	1.69036	0.127314	0.0137176	0.0692112	0.00618558	0.0859886	0.0106882	0.543624	0.675403	0.142339	0.116133	0.0272207	0.00545612	0.0311168	0.00544153
L-Ornithine monohydrochloride	Ornithine	tapRs	3.88928	0.628267	0.617015	0.112078	0.339523	0.103161	0.158645	0.0872972	16.7858	2.68518	3.39848	0.702432	2.8531	0.825573	0.202461	0.169971	4.19187	0.612352	1.11776	0.0493575	1.36575	0.106921	0.26665	0.325811	4.00438	1.65266	0.485278	0.545523	0.18604	0.546102	0.126181	0.330089	0.330439	3.90001	0.67753	1.77443	0.154738	1.2204	0.41808	0.454981	0.312923	3.50075	0.898459	1.73421	0.168279	1.59693	0.196275
L-Asparagine	Asparagine	tapRs	16.8924	2.7732	2.19769	0.404998	1.26168	0.526462	0.130099	0.0746892	73.7883	12.6881	14.3281	3.16368	11.5106	3.32616	0.194178	0.155995	18.3996	2.63864	4.94882	0.283468	5.27706	0.449965	0.268964	0.286803	4.01033	7.19093	2.16078	2.26967	0.766843	2.1199	0.541846	0.315629	0.294802	15.8784	3.22937	6.42765	0.610716	4.98685	1.77614	0.404805	0.314066	13.7646	2.35062	7.18342	0.662722	6.93786	0.918223
(-)Shikimic acid	Shikimic ac	tapRs	0.00503316	0.00153791	0.000189319	4.45904e-06	0.000197447	4.35751e-06	0.0376143	0.0392293	0.00241883	0.00139334	0.000193131	7.23563e-06	0.000188721	1.862e-06	0.0798447	0.0780215	0.000958637	0.00076589	0.00132704	0.00114036	0.000190381	2.04927e-06	1.3843	0.198596	2.5232	0.00999449	0.0010114	0.00274741	0.00156619	0.00153294	0.00087867	0.274893	0.153379	0.0192448	0.00201425	0.00803268	0.00212117	0.00568423	0.000576179	0.417394	0.295364	0.0011766	0.000981832	0.000692796	0.000487709	0.0024955	0.00102973
Cystathionine	Cystathionine	tapRs	0.0188177	0.00338658	0.00150185	0.0008496	0.00175331	0.000760957	0.0798108	0.0931736	0.00394869	0.0020905	0.000870771	0.000791446	7.21452e-05	2.31274e-06	0.220521	0.0182707	0.00734526	0.00145737	0.00138274	0.000830656	0.00278321	0.000804028	0.188249	0.378913	0.537583	0.0253453	0.00282265	0.00471469	0.000905172	0.00566859	0.000662459	0.186018	0.223655	0.0266699	0.00405856	0.011452	0.000884792	0.00743089	0.00232204	0.429399	0.278625	0.03003	0.0120667	0.0141063	0.00406191	0.0134265	0.00218548
Quercetin 3-Glucoside <Isoquercitrin>	Quercetin 5	tapRs	0.00805539	0.0015837	0.0132233	0.00256574	0.0115149	0.00236173	1.64154	1.42946	0.00228528	0.000847817	0.0110457	0.00156644	0.016255	0.00352919	4.8334	7.11295	0.00392253	0.000850192	0.0050481	0.000866914	0.00421035	0.00100639	1.28695	1.07338	0.582603	0.0827641	0.0294626	0.178423	0.0797275	0.0527592	0.00961015	2.1558	0.637465	0.00220138	0.00153431	0.00427171	0.00133337	0.0021765	0.00079829	1.94047	0.988697	0.00393761	0.00148687	0.00389559	0.00082383	0.00256178	0.000433608
Quercetin 4'-glucoside	Quercetin 6	tapRs	0.0227918	0.00667456	0.0782746	0.0158522	0.0254855	0.00643693	3.43433	1.11819	0.0375197	0.00819983	0.141208	0.0146289	0.222819	0.0318315	3.76356	5.93873	0.00523244	0.000630406	0.00593295	0.0011279	0.00370828	0.000388383	1.13388	0.70871	7.17058	0.117757	0.045784	0.291545	0.127287	0.0583174	0.00780859	2.47581	0.495234	0.0104288	0.000700775	0.00790991	0.00191391	0.0144635	0.00394154	0.75847	1.38689	0.00549903	0.000995146	0.00466133	0.000956543	0.00486773	0.00120029
Licoflavonol	Licoflavonol	tapRs	0.00353266	0.000513409	0.00170068	0.00124371	0.00177442	0.0010701	0.481418	0.502289	0.00042555	0.000338217	0.00150108	0.000439585	0.00183287	0.000692567	3.5274	4.30705	0.00181455	0.000623607	0.00134043	0.000359126	0.000585813	0.000321164	0.738712	0.322841	0.234521	0.00222807	0.000544705	0.00208792	0.00025462	0.00216726	0.000721235	0.937099	0.97271	0.00312022	0.000833832	0.00151394	0.000593532	0.0017132	0.000194555	0.485203	0.549062	0.00114294	0.000719642	0.00176794	0.000308624	0.000800717	0.00030104
Phaseollidin	Phaseollidin	tapRs	0.0059397	0.00161273	0.00415267	0.00105675	0.00246558	0.000550194	0.699138	0.415103	0.0024551	0.000291426	0.00442107	0.0012344	0.00542585	0.00180397	1.80077	2.21003	0.00407244	0.000925098	0.00199224	0.000627635	0.00265141	0.000745411	0.489201	0.651062	0.602858	0.00213499	0.000449561	0.00363783	0.00171781	0.00431979	0.000998766	1.70391	2.02333	0.00588058	0.00180894	0.00261714	0.000647934	0.00149754	4.22165e-05	0.445047	0.254658	0.00284455	0.000721805	0.00199748	0.000499635	0.00373894	0.000797354
Coumestrol	Coumestrol	tapRs	0.00378548	0.000866665	0.0025496	0.000354821	0.00644467	0.00143037	0.673523	1.70247	0.0375734	0.00302819	0.0122611	0.00371728	0.00433692	0.000949721	0.326323	0.115425	1.88686	0.40036	0.744581	0.175199	0.206402	0.0534041	0.394613	0.109389	0.0199131	0.00316959	0.000339848	0.00298198	0.000652792	0.00270935	0.000272611	0.940812	0.854795	0.0139463	0.00507381	0.00287564	0.000455545	0.00368265	0.000569864	0.206193	0.264059	0.0127947	0.00201303	0.00397896	0.00184644	0.00364148	0.000272574
Stachyose n-Hydrate	Stachyose	tapRs	0.000915014	0.000724434	0.000656487	0.000463099	0.000197447	4.35751e-06	0.717461	0.215786	0.00238043	0.00138227	0.00890052	0.00581728	0.0642823	0.0254087	3.73904	27.0045	0.0183082	0.00469609	0.0342349	0.00864737	0.0683373	0.0111114	1.86992	3.73261	0.13002	0.000181073	5.13595e-06	0.000191161	3.8553e-06	0.000173502	5.89691e-06	1.05571	0.958185	0.000184358	2.18375e-06	0.000861924	0.000673694	0.00821148	0.00605425	4.67528	44.541	0.000190788	8.02409e-06	0.0118132	0.00686803	0.0173329	0.00746219
DL-Malic acid	Malic ac	tapRs	6.86682	1.7876	10.6065	1.30772	9.58755	1.94562	1.5446	1.39621	6.73395	1.70036	6.5288	1.32376	5.79882	0.611227	0.969534	0.861132	0.428984	0.0950956	6.90003	0.786607	8.43248	0.916785	16.0846	19.6568	15.6974	4.93519	0.18042	21.0059	3.57473	15.4411	2.57703	4.25635	3.12877	1.80473	0.917074	10.5457	0.608046	10.2478	2.25385	5.84338	5.67828	0.170877	0.0360486	5.01243	0.928411	5.76237	0.753469
D-Glucoheptose	Glucoheptose	tapRs	0.0507839	0.00674006	0.0574392	0.00856079	0.0831871	0.00583806	1.13105	1.63806	0.0471327	0.00907677	0.0309507	0.00614297	0.0199261	0.00477538	0.656671	0.422767	0.0252062	0.00666085	0.015233	0.00253774	0.0143897	0.00299918	0.604336	0.570878	1.86988	0.0515176	0.0102165	0.070511	0.00524637	0.0649367	0.0128864	1.36868	1.26047	0.0124812	0.00277133	0.0232151	0.00132244	0.0175994	0.00387696	1.86001	1.41007	0.0152131	0.00508774	0.0122063	0.00452418	0.0123816	0.0026941
Leupeptin hemisulfate salt	Leupeptin	tapRs	0.146675	0.0396849	0.0555172	0.0192137	0.156599	0.045515	0.378504	1.06766	0.00566218	0.00162398	0.0356747	0.0121173	0.109309	0.0464551	6.30053	19.3051	0.00402867	0.000751054	0.00412296	0.000483629	0.00521643	0.0016351	1.02341	1.29483	1.40547	0.0924832	0.0153936	0.100433	0.0202694	0.102595	0.0140987	1.08596	1.10933	0.00502103	0.00114411	0.00454777	0.0012315	0.00588179	0.00133914	0.905745	1.17143	0.00828516	0.00202772	0.00460016	0.00172377	0.00800379	0.0038378
Hyperoside	Hyperoside	tapRs	0.0173715	0.00296397	0.0292426	0.0050681	0.0197159	0.00232197	1.68336	1.13495	0.0144083	0.00308913	0.0521169	0.0044085	0.0961834	0.0169914	3.61714	6.67554	0.00618064	0.00156119	0.00656141	0.00147831	0.00637532	0.00144177	1.06161	1.0315	2.3312	0.120107	0.0366824	0.25735	0.111725	0.0534462	0.00744154	2.14268	0.444989	0.00709278	0.00224232	0.0085268	0.00190488	0.00761583	0.00136139	1.20218	1.07374	0.00986636	0.00274272	0.00509179	0.00126201	0.00555752	0.000595437
6-Aminohexanoic acid	Aminohexanoic ac	tapRs	0.53153	0.0223384	0.904507	0.156614	3.19313	0.187671	1.7017	6.00743	0.575006	0.0632752	0.455354	0.0714275	0.957092	0.414673	0.791912	1.66449	0.787776	0.109296	0.696446	0.0423497	0.972178	0.108183	0.884066	1.23408	0.72991	0.563015	0.0561001	1.16274	0.166473	3.48676	0.455823	2.0652	6.19301	0.59469	0.0567601	1.89711	0.251294	2.07316	0.198206	3.19008	3.48613	1.06638	0.466255	1.33976	0.22996	1.03873	0.13187
Esculin sesquihydrate	Esculin	tapRs	0.0047514	0.000996608	0.00549973	0.0011282	0.00657665	0.00277867	1.1575	1.38415	0.0020002	0.000617253	0.00210502	0.000191707	0.00301367	0.000669371	1.05241	1.50669	0.00299355	0.000465724	0.00313473	0.000612595	0.00216278	0.000398425	1.04716	0.72248	0.668169	0.00271314	0.000629825	0.00398265	0.000927412	0.00501134	0.00124289	1.46791	1.84706	0.00384331	0.00046474	0.0032291	0.000835862	0.00182987	0.000272785	0.840187	0.476117	0.00381369	0.00108321	0.00280884	0.000629744	0.00227197	0.000484995
5-Hydroxyindole-3-acetate (5-HIAA)	5-HIAA	tapRs	0.00512794	0.000664949	0.00844726	0.00146821	0.00906194	0.00191027	1.6473	1.76717	0.00341814	0.000874801	0.00407434	0.000720868	0.00385573	0.000387535	1.19198	1.12802	0.00318964	0.000362108	0.00217507	0.000357169	0.00181647	0.000358559	0.681918	0.56949	1.07164	0.00591395	0.00117185	0.00414784	0.00117184	0.00684701	0.00161383	0.701366	1.15777	0.00690722	0.00196236	0.00301879	0.000858856	0.00243564	0.000332593	0.437048	0.352623	0.00494418	0.000900689	0.00283148	0.000168687	0.00401724	0.000821144
5-Aminovaleric acid	Aminovaleric ac	tapRs	1.84246	0.0704474	1.91496	0.269881	5.6199	0.387019	1.03935	3.05021	2.14553	0.25356	1.19896	0.122167	1.80415	0.695774	0.558818	0.840889	2.96231	0.490992	1.48216	0.101409	1.88736	0.218782	0.500339	0.637122	0.724275	1.282	0.042929	2.73639	0.413806	8.81179	1.19522	2.13446	6.87345	1.73378	0.228388	2.84334	0.395164	3.71958	0.531304	1.63996	2.14536	2.19154	0.840663	2.04513	0.410781	1.73881	0.306126
Lauroylcarnitine	Lauroylcarnitine	tapRs	0.0119509	0.00186825	0.0100347	0.00175611	0.00947375	0.00342599	0.839663	0.792721	0.0128633	0.00219381	0.00810597	0.00179323	0.00602022	0.00136698	0.630165	0.468017	0.00849615	0.00117703	0.00845557	0.00123493	0.00567648	0.00103412	0.995224	0.668123	1.51401	0.0135085	0.00197435	0.0113293	0.00281332	0.0112344	0.00289693	0.838678	0.831652	0.0103327	0.00147044	0.00639503	0.000913478	0.0148189	0.00202529	0.618914	1.43417	0.00965862	0.00151791	0.00810683	0.00202231	0.00928785	0.000426744
2'-Deoxycytidine	Deoxycytidine	tapRs	0.0292606	0.00505515	0.0376363	0.00687269	0.0246064	0.003049	1.28625	0.840939	0.0235872	0.00414444	0.0135735	0.00379046	0.00571542	0.00169215	0.575458	0.24231	0.0091428	0.00196562	0.0195836	0.00234677	0.0213777	0.00443262	2.14197	2.3382	2.57987	0.0125381	0.00238333	0.0352039	0.00418124	0.0343735	0.00495342	2.80776	2.74153	0.0114126	0.00466519	0.0220749	0.00188853	0.0206406	0.00370152	1.93425	1.80858	0.00435209	0.000710043	0.0130094	0.0022343	0.0156855	0.00266877
2'-Deoxyinosine	Deoxyinosine	tapRs	0.00422394	0.00168684	0.00212041	0.000862948	0.00179308	0.00161548	0.501999	0.424504	0.000177646	2.29517e-06	0.00247936	0.00102154	0.00495605	0.00156231	13.9567	27.8985	0.00222246	0.00137158	0.00368826	0.00229169	0.00231896	0.000994142	1.65954	1.04342	0.0799322	0.00228094	0.000865909	0.0032608	0.00149714	0.00320157	0.000954517	1.42959	1.40362	0.00300427	0.0011778	0.00178859	0.00104365	0.000812032	0.000634173	0.595351	0.270293	0.00329956	0.0014622	0.00501083	0.00101656	0.000901575	0.000730549
Inosine	Inosine 1	tapRs	0.0422312	0.0127259	0.0151785	0.00452846	0.0215515	0.00697592	0.359415	0.510323	0.00865124	0.00112755	0.00792488	0.0035467	0.00711592	0.00185848	0.91604	0.822532	0.0139987	0.0104407	0.00278488	0.000676192	0.00623266	0.00171682	0.198939	0.445233	0.618005	0.00434453	0.000821877	0.00408631	0.000703109	0.007537	0.0032513	0.940565	1.73482	0.031214	0.0110255	0.00727732	0.00119152	0.00591859	0.00267708	0.233142	0.189613	0.0101226	0.00295275	0.00355026	0.00124332	0.00656178	0.00128989
Guanosine-5'-monophosphate disodium salt hydrate	Guanosine 3	tapRs	0.057059	0.0340639	0.0684816	0.0258975	0.0278098	0.0135699	1.20019	0.487387	0.266239	0.0241759	0.113157	0.0509607	0.0581524	0.016744	0.425022	0.218422	0.0710568	0.0230249	0.00799541	0.00306917	0.0126892	0.00184042	0.112521	0.178578	3.74684	0.00633426	0.000879116	0.0125114	0.00547912	0.0107293	0.0025949	1.97519	1.69384	0.0517844	0.0113538	0.0192987	0.00481798	0.00817451	0.00363285	0.372675	0.157857	0.037424	0.00966728	0.0222845	0.00548642	0.0110987	0.00181149
Methylmalonic acid	Methylmalonic ac	tapRs fibRs	0.406865	0.0235536	0.5647	0.0757628	0.877193	0.161111	1.38793	2.15598	0.469232	0.0648566	0.77224	0.0850274	0.673829	0.0908146	1.64575	1.43603	0.17716	0.0218326	1.05573	0.174956	1.08195	0.129406	5.95917	6.10719	2.64862	0.351302	0.0155949	0.748729	0.105322	0.601984	0.0267405	2.1313	1.71358	0.284367	0.0402176	0.709881	0.029675	0.897484	0.090043	2.49635	3.15607	0.115085	0.0108879	0.323774	0.0447388	0.318587	0.0279066
L-Glutathione (reduced form)	Glutathione (reduced form)	tapRs fibRs	0.015146	0.00407824	0.0197694	0.00348548	0.0257329	0.00767409	1.30526	1.69899	0.0360106	0.008758	0.024618	0.0106987	0.0510219	0.0254319	0.683632	1.41686	0.0406964	0.00612328	0.00910869	0.00244491	0.00655499	0.00121048	0.22382	0.16107	0.88486	1.11853	0.274204	1.24216	0.405734	0.233241	0.0667756	1.11053	0.208525	0.295431	0.0334107	0.0849987	0.0266305	0.0608662	0.019162	0.28771	0.206025	0.407031	0.0402754	0.050197	0.0175787	0.0255872	0.002627
L-Pyroglutamic acid	Pyroglutamic ac	tapRs fibRs	19.0191	8.32343	7.53504	0.469961	17.0403	4.0194	0.396184	0.895958	21.5793	5.24349	16.1285	3.56384	8.50008	1.86574	0.747406	0.3939	5.60784	1.06603	4.07095	0.428849	3.305	0.135375	0.72594	0.589354	3.84806	6.1926	0.989221	5.44783	1.10374	7.93604	1.71888	0.879732	1.28154	6.24298	2.18431	8.09624	0.922353	8.92491	0.886881	1.29685	1.42959	3.64796	0.622314	9.07783	1.33557	9.02432	1.17145
1-Amino-1-cyclopentanecarboxylic acid	Cyclopentanecarboxylic ac	tapRs fibRs	17.6452	6.76328	7.88729	0.451104	16.7308	3.81629	0.446993	0.948178	21.3488	5.05144	15.6124	3.46787	8.34556	1.93164	0.731302	0.390915	6.45492	1.47728	3.87405	0.342362	2.95078	0.108057	0.60017	0.457137	3.30736	5.69799	0.776586	5.45856	1.005	7.72608	1.56799	0.95798	1.35593	5.17465	1.75742	7.55988	0.670378	8.40234	0.622813	1.46095	1.62375	3.78972	0.929642	8.16736	1.09154	8.16403	0.998607
DL-Pipecolinic acid	Pipecolinic ac	tapRs fibRs	18.4318	7.56063	8.05402	0.532867	18.4406	4.20195	0.436964	1.00048	23.1628	5.6483	17.4566	3.92393	8.93255	2.21587	0.753648	0.385643	6.10576	1.27923	4.22364	0.354627	3.25637	0.124455	0.691747	0.533327	3.79359	5.80581	0.83246	5.44359	1.0676	7.81892	1.62687	0.937611	1.34674	5.46932	1.74489	7.88802	0.769571	8.89141	0.761366	1.44223	1.62569	3.82005	0.849891	8.44231	1.09651	8.51649	1.15653
6-Hydroxydaidzein	Hydroxydaidzein 2	tapRs fibRs	0.0341146	0.00141173	0.0235708	0.00544613	0.0281664	0.00717059	0.690932	0.825641	0.00495114	0.00132236	0.0073652	0.00215577	0.00637478	0.00171899	1.48758	1.28754	0.0168549	0.00527363	0.0168012	0.00403308	0.0197631	0.00298567	0.99681	1.17254	0.29375	0.122551	0.00621498	0.120699	0.0104384	0.0993617	0.00804487	0.984883	0.810775	0.0168777	0.00503547	0.00614338	0.000249863	0.00743571	0.00290009	0.363994	0.440564	0.0215045	0.00211203	0.00777853	0.0024251	0.00669382	0.00175637
Eriodictyol	Eriodictyol	tapRs fibRs	0.00517962	0.0011608	0.00415223	0.00071936	0.0067361	0.00114295	0.801649	1.3005	0.0029049	0.00119629	0.00287007	0.000636208	0.00114219	0.000499876	0.98801	0.393193	0.0153968	0.00336309	0.0201497	0.00506512	0.03248	0.00365341	1.30869	2.10952	0.188669	0.0068252	0.00111607	0.00908004	0.00238086	0.00907641	0.00159678	1.33037	1.32984	0.0196494	0.00656519	0.00479961	0.000440797	0.00442344	0.000472549	0.244263	0.225119	0.0297072	0.00583661	0.00817572	0.00133479	0.00578834	0.00122975
6''-O-Malonyldaidzin	Malonyldaidzin	tapRs fibRs	0.00502821	0.00120023	0.00453745	0.000752919	0.00521465	0.00125657	0.902397	1.03708	0.0233779	0.00235937	0.00869575	0.00290255	0.00204851	0.000873106	0.371965	0.0876261	0.0290628	0.0126367	0.0404356	0.00343991	0.0747941	0.0136486	1.39132	2.57353	0.804391	0.00552491	0.00228658	0.0025724	0.000947357	0.00610885	0.00157245	0.465601	1.10569	0.00627895	0.00415487	0.00150474	0.000684705	0.00133561	0.000351771	0.239648	0.212712	0.00889591	0.00333184	0.00477234	0.00150746	0.00829605	0.00200571
Formononetin	Formononetin	tapRs fibRs	0.00367536	0.00146826	0.00331406	0.000547421	0.00293148	0.000359182	0.901697	0.797605	0.0714341	0.0134682	0.0312931	0.0138959	0.00260363	0.000730465	0.43807	0.036448	4.16021	0.878063	1.69547	0.407962	0.533804	0.0562464	0.407545	0.128312	0.0171708	0.00304056	0.00122206	0.00271584	0.000393779	0.00485567	0.00123672	0.893204	1.59697	0.0270463	0.00824877	0.00643266	0.00127534	0.00698204	0.00194837	0.237838	0.258151	0.0754498	0.026353	0.0143078	0.00307728	0.0150067	0.00179345
2i_D-(+)-Melezitose monohydrate_1-Kestose	Melezitose	tapRs fibRs	0.0186766	0.00395156	0.00863506	0.0029876	0.0190928	0.00757939	0.462346	1.02228	0.0074992	0.0021004	0.02606	0.00626747	0.0503773	0.00634081	3.47504	6.71769	0.00587339	0.00117505	0.0305492	0.00718506	0.0673362	0.00995612	5.20129	11.4646	1.27681	0.00169838	0.000937038	0.00214777	0.00143101	0.0214527	0.00664621	1.2646	12.6313	0.00290118	0.00117141	0.0227813	0.00510987	0.104678	0.021468	7.85241	36.081	0.003944	0.00204019	0.107683	0.0201627	0.154857	0.0335204
D-(+)-Raffinose pentahydrate	Raffinose	tapRs fibRs	0.03201	0.0080742	0.0115637	0.00172647	0.0273301	0.00590187	0.361252	0.853798	0.00778093	0.00164262	0.0220682	0.00311666	0.0442935	0.00866019	2.83619	5.69257	0.0155716	0.00191799	0.0686932	0.00772318	0.157421	0.0264932	4.41145	10.1095	0.499688	0.000181073	5.13595e-06	0.00576546	0.00291991	0.0325203	0.0062641	31.8405	179.597	0.00567506	0.00203127	0.0327283	0.0122841	0.200781	0.0467792	5.76704	35.3795	0.00244054	0.00107658	0.220936	0.046273	0.290266	0.0624203
Succinic acid	Succinic ac	tapRs fibRs	0.42817	0.0298217	0.590237	0.0726274	0.974916	0.170488	1.37851	2.27694	0.487198	0.0703127	0.806287	0.0878947	0.665697	0.0775174	1.65495	1.36638	0.193477	0.0188284	1.06924	0.142485	1.11266	0.133672	5.52645	5.75084	2.51811	0.350589	0.0174025	0.79308	0.114228	0.609624	0.0529577	2.26214	1.73886	0.292624	0.0483739	0.708239	0.0193424	0.881378	0.0992065	2.42031	3.01198	0.11736	0.00851441	0.335712	0.0493758	0.306786	0.0181801
L-Homocarnosine	Homocarnosine	fibRs	0.906037	0.141468	1.03731	0.129613	0.847041	0.130279	1.14488	0.934885	0.0233049	0.00334116	0.0338504	0.0102233	0.0200751	0.00168477	1.4525	0.861412	0.0133959	0.00160351	0.07764	0.014899	0.0891235	0.00698707	5.79579	6.65303	1.7397	0.259638	0.0270643	0.437224	0.104052	0.323396	0.0516246	1.68398	1.24557	0.0378635	0.00273242	0.0338846	0.005783	0.0411175	0.00323736	0.894917	1.08594	0.0134391	0.00143031	0.0394719	0.00728062	0.0281237	0.00765189
DL-2-Aminoadipic Acid	Aminoadipic ac	fibRs	0.032159	0.00558265	0.061754	0.0254895	0.273011	0.0343214	1.92027	8.48942	0.0165907	0.00266995	0.0303942	0.00608808	0.0252212	0.00440134	1.832	1.5202	0.0326998	0.00213156	0.319477	0.0724243	0.180145	0.0249543	9.77	5.50906	0.507364	0.0495859	0.00837281	0.241701	0.0230345	0.363059	0.0427659	4.87439	7.32183	0.036638	0.00306253	0.0520739	0.00617839	0.0530525	0.00711615	1.42131	1.44802	0.0490187	0.00341784	0.140242	0.023696	0.120571	0.0203733
DL-5-Hydroxylysine hydrochloride	Hydroxylysine	fibRs	0.0154272	0.00280338	0.0504263	0.0100553	0.0337437	0.00403544	3.26867	2.18729	0.00516157	0.00217636	0.00386574	0.0011603	0.00247462	0.00126716	0.748946	0.479432	0.0227091	0.00409311	0.0615926	0.00666563	0.0590511	0.00409889	2.71224	2.60033	0.227291	0.0121632	0.000999514	0.0795674	0.0093832	0.0462397	0.0131294	6.54165	3.80161	0.00237138	0.000734492	0.0023634	0.000365137	0.00244241	0.000836816	0.996633	1.02995	0.0154442	0.00209544	0.0439037	0.00417315	0.0279136	0.00210515
DL-Cysteine	Cysteine	fibRs	0.0155638	0.00251997	0.0112318	0.00199644	0.0148067	0.00127486	0.721662	0.95135	0.00710834	0.00145742	0.0072075	0.00103736	0.00557321	0.00100803	1.01395	0.784038	0.00266816	0.000819201	0.00353525	0.000654863	0.00634317	0.00117283	1.32498	2.37736	2.66414	0.0125185	0.00174844	0.00984033	0.00218225	0.00922902	0.0017908	0.786064	0.737232	0.00759056	0.00177135	0.00235655	0.000982061	0.00461157	0.000923113	0.310458	0.607539	0.00800503	0.00209998	0.00444278	0.00066812	0.00350587	0.000842212
L-Saccharopine	Saccharopine	fibRs	0.122921	0.0222575	0.151978	0.0212986	3.1398	0.498221	1.23639	25.5433	0.183912	0.021253	0.139554	0.0168318	0.10633	0.0142006	0.758806	0.578154	0.129095	0.0173102	0.0945315	0.0142477	0.229995	0.0356624	0.732265	1.7816	1.42463	0.117014	0.0100842	0.230627	0.0287075	3.2744	0.503526	1.97093	27.9829	0.0633001	0.00999743	0.0676825	0.00847943	0.123979	0.0420978	1.06923	1.95859	0.0639696	0.0347252	0.169148	0.0287327	0.20695	0.019731
L-Homocystine	Homocystine	fibRs	1.08597	0.101308	0.627334	0.112081	0.409606	0.110752	0.577672	0.37718	0.112749	0.0249701	0.175735	0.0208313	0.171288	0.013744	1.55864	1.5192	0.0384006	0.0139301	0.0310119	0.0110595	0.0485406	0.00866431	0.807588	1.26406	2.93612	0.148064	0.04411	0.162101	0.02589	0.115901	0.0294985	1.0948	0.782778	0.194844	0.0269944	0.134729	0.0192448	0.11533	0.0211109	0.691471	0.591911	0.361151	0.0583025	0.0530047	0.00850561	0.081873	0.00808399
DL-2,3-Diaminopropionic acid monohydrochloride	Diaminopropionic ac	fibRs	0.233986	0.0533861	0.282308	0.0558329	0.219233	0.0324606	1.20652	0.936949	0.468078	0.0672814	0.212176	0.03756	0.158959	0.0211376	0.453292	0.339599	0.198024	0.0217669	0.0892242	0.00944511	0.100103	0.0135788	0.450573	0.505509	2.36374	0.124824	0.0116976	0.137022	0.0157312	0.207184	0.0326956	1.09772	1.65981	0.586063	0.0542651	0.279285	0.0252449	0.190309	0.0253059	0.476544	0.324724	0.0724539	0.00885784	0.063688	0.00647275	0.0622106	0.0071651
gamma-Amino-n-butyric acid	gamma-Amino-n-butyric ac	fibRs	5.7773	1.16404	6.74896	1.49242	5.05921	0.546659	1.16819	0.875705	10.9115	1.59422	5.00544	0.816637	3.55491	0.471822	0.458731	0.325795	4.80562	0.528756	1.81059	0.163586	2.19729	0.187242	0.376765	0.457233	2.27057	2.9016	0.161156	3.19635	0.412308	4.71502	0.769551	1.10158	1.62497	14.2921	1.42479	6.17496	0.406395	4.16255	0.559031	0.432053	0.291248	1.81488	0.420011	1.48847	0.183575	1.5548	0.199826
S-Methyl-L-cysteine	S-Methyl-L-cysteine	fibRs	0.92099	0.184306	0.859263	0.201638	0.510877	0.154293	0.932977	0.554704	0.709791	0.121777	0.473759	0.0760691	0.383783	0.0241287	0.667463	0.540698	1.19286	0.243497	0.433581	0.0464266	0.408316	0.0359639	0.363481	0.3423	0.595034	1.92146	0.23442	1.09577	0.243681	1.07733	0.0716095	0.570283	0.560683	0.467452	0.0548455	0.335079	0.0532553	0.265344	0.0369554	0.71682	0.567639	0.375178	0.0432632	0.282208	0.0418752	0.252087	0.0330926
Anthranilic acid	Anthranilic ac	fibRs	0.0474994	0.0115208	0.00648997	0.00110265	0.0301306	0.00674275	0.136633	0.634336	0.031348	0.0054574	0.029342	0.00753047	0.017018	0.00834268	0.93601	0.542876	0.0338406	0.00818672	0.0366412	0.00461634	0.00929874	0.00340149	1.08276	0.27478	0.926341	0.0233119	0.00664076	0.0254527	0.00523781	0.0242698	0.00695329	1.09184	1.04109	0.0278855	0.00712382	0.0179536	0.00671847	0.0211946	0.00773224	0.643834	0.76006	0.014459	0.0058239	0.0163106	0.00666352	0.0298342	0.00737853
N-Acetyl-DL-serine	DL-serine	fibRs	0.165242	0.026754	0.0866656	0.0157823	0.0575793	0.0141636	0.524478	0.348455	0.110997	0.0256662	0.0456654	0.0080173	0.0361256	0.00527395	0.411412	0.325465	0.201543	0.0380938	0.0601249	0.0099911	0.0402629	0.00505775	0.298324	0.199773	0.550735	0.0716536	0.016093	0.0543344	0.0103887	0.0457595	0.00264467	0.758293	0.638621	0.0837831	0.0147202	0.0404992	0.00380688	0.035813	0.00550736	0.483382	0.427449	0.0633405	0.0192547	0.0378786	0.00698428	0.0400334	0.00811256
O-Acetyl-L-serine hydrochloride	O-Acetyl-L-serine	fibRs	0.169136	0.0170438	0.0807403	0.00858384	0.0363871	0.00812896	0.477369	0.215135	0.133226	0.0186687	0.057628	0.0060585	0.0418411	0.0108314	0.432559	0.314062	0.19777	0.0363834	0.0472277	0.00595469	0.0305375	0.00295914	0.238801	0.154409	0.673639	0.0582871	0.0100941	0.0529058	0.00751335	0.0677598	0.0143815	0.907676	1.16252	0.0832323	0.0110676	0.0293139	0.00763143	0.0280006	0.00910726	0.352193	0.336415	0.0515848	0.00870175	0.0277991	0.00963766	0.0299333	0.00720295
L-Lysine HCl	Lysine	fibRs	5.73119	0.692309	2.76016	0.346965	2.10307	0.254647	0.481603	0.366952	10.4685	2.26836	3.39752	0.660358	2.22896	0.382531	0.324546	0.212921	23.8573	9.74089	1.15558	0.134462	1.11232	0.0456398	0.048437	0.0466237	0.438797	2.06752	0.324105	2.522	0.312794	3.07211	0.327441	1.21982	1.4859	13.0474	3.64303	1.67653	0.122687	0.867113	0.12676	0.128496	0.0664587	3.16569	1.06459	0.992136	0.182527	0.943684	0.121693
L-Glutamine	Glutamine	fibRs	2.89123	0.379357	1.26547	0.164493	0.92175	0.149464	0.437693	0.318809	5.29081	1.13827	1.63758	0.325328	1.06192	0.203293	0.309515	0.200711	12.1075	4.97126	0.559502	0.0765956	0.455039	0.0181701	0.0462114	0.0375833	0.436987	1.00716	0.17597	1.15058	0.14252	1.47102	0.203014	1.14239	1.46056	6.68688	1.84672	0.780928	0.0877816	0.386146	0.0655144	0.116785	0.0577468	1.59499	0.448805	0.479075	0.0797728	0.444695	0.049208
3-Ureidopropionic acid	Ureidopropionic ac	fibRs	0.00775932	0.00231071	0.0119815	0.00291764	0.00626941	0.000819436	1.54414	0.807985	0.00998465	0.00476978	0.00524634	0.000895652	0.0213304	0.00755868	0.525441	2.13632	0.00667463	0.000931151	0.00587738	0.00136668	0.0233346	0.0017942	0.880556	3.49602	1.49591	0.006376	0.000768684	0.00823271	0.00113616	0.00474764	0.00084439	1.2912	0.744611	0.00729884	0.000742277	0.00333379	0.000851073	0.00471027	0.000758356	0.456756	0.645345	0.00447735	0.00131147	0.00538203	0.00103353	0.0137913	0.00315405
Genistein	Genistein	fibRs	0.153874	0.019904	0.167049	0.0416952	0.237339	0.0399074	1.08562	1.54242	0.00214678	0.00206072	8.08344e-05	3.96346e-06	7.50828e-05	1.87605e-06	0.0376538	0.0349746	0.0108806	0.00686322	0.0328605	0.00335409	0.0359339	0.00199646	3.0201	3.30257	0.197304	1.08508	0.0313519	0.882227	0.0771492	0.736851	0.0337722	0.813051	0.679073	0.000101232	3.97313e-06	7.54508e-05	2.28563e-06	7.42903e-05	3.04101e-06	0.745326	0.733862	0.0324539	0.0130722	0.0105588	0.000681555	0.00484839	0.00195467
6''-O-Malonylglycitin	Malonylglycitin	fibRs	0.00552092	0.00130054	0.00400519	0.00122833	0.0046099	0.000717209	0.725456	0.834987	0.0362098	0.0158328	0.0100504	0.00421457	0.0030119	0.000981625	0.27756	0.083179	0.26017	0.144441	0.656521	0.0509796	0.839582	0.0907659	2.52343	3.22705	0.139178	0.00916929	0.00105662	0.00640436	0.00188535	0.0247508	0.00940551	0.698458	2.69932	0.114446	0.0541273	0.0152637	0.00301656	0.0132856	0.00311616	0.133371	0.116086	0.0958914	0.0194146	0.0267816	0.00628455	0.0302965	0.00126055
Ononin	Ononin	fibRs	0.0170957	0.00347433	0.0252054	0.00661469	0.00961603	0.00226647	1.47437	0.562482	0.032413	0.0169994	0.0136259	0.00704303	0.00297315	0.00125375	0.420384	0.0917272	0.465914	0.227798	0.792131	0.109729	1.20603	0.202109	1.70016	2.58852	0.0695686	0.010462	0.00117786	0.0132928	0.00364252	0.0354484	0.0151952	1.27058	3.38829	0.0963226	0.0639662	0.00944328	0.0009649	0.00499045	0.00193814	0.0980381	0.0518097	0.138286	0.0396713	0.0401858	0.00894865	0.0402402	0.0103344
Flavanomarein	Flavanomarein	fibRs	0.0219849	0.00603754	0.0276541	0.00654213	0.0257128	0.00779946	1.25786	1.16957	0.014547	0.00175127	0.00544202	0.0025783	0.00202514	0.00183736	0.374099	0.139213	0.118901	0.0474999	0.220054	0.0501613	0.279891	0.0371724	1.85074	2.35399	0.122346	0.0414228	0.00750838	0.0740757	0.0141357	0.0655122	0.0171729	1.78828	1.58155	0.103811	0.0462999	0.0352683	0.00682363	0.0287004	0.00517362	0.339737	0.276469	0.0750361	0.0126345	0.0236313	0.00595815	0.0409479	0.00515203
6''-O-Malonylgenistin	Malonylgenistin	fibRs	0.0235431	0.014257	0.00545836	0.0013922	0.035738	0.0271163	0.231846	1.51798	0.0349956	0.0124905	0.00907564	0.00127125	0.00506907	0.00167737	0.259337	0.144849	0.334809	0.0775898	0.407507	0.0711728	0.716271	0.103817	1.21713	2.13934	0.104524	0.0320369	0.00309979	0.0307346	0.00233842	0.0381847	0.00570298	0.959351	1.1919	0.176069	0.0986382	0.0256798	0.00260179	0.0145011	0.00287188	0.145851	0.0823602	0.428529	0.0729057	0.0254595	0.0035581	0.0210508	0.00447442
3'-Prenyldaidzein	Prenyldaidzein	fibRs	0.00303075	0.000377097	0.00214205	0.000596345	0.00290967	0.00109573	0.706774	0.96005	0.00171981	0.000497593	0.00148738	0.000386551	0.00285079	0.000702867	0.864847	1.65762	0.00147732	0.000357742	0.00130726	0.000375529	0.00289839	0.000727591	0.884892	1.96193	1.16415	0.0022981	0.000273514	0.00311239	0.000581933	0.00236415	0.000684609	1.35433	1.02874	0.00206418	0.000695684	0.00163704	0.000785006	0.00247689	0.000489776	0.793068	1.19994	0.00269328	0.00071273	0.00131661	0.000357029	0.00138571	0.000211428
Melatonin	Melatonin	fibRs	0.010625	0.00294355	0.00729967	0.00192729	0.00633701	0.00154711	0.687028	0.596425	0.00695879	0.00284233	0.00413989	0.00114538	0.00358056	0.000519344	0.594916	0.514538	0.00457488	0.000439737	0.00571337	0.000639109	0.00482005	0.000821408	1.24886	1.05359	1.52109	0.0056917	0.00130581	0.00676922	0.00140366	0.00392406	0.000917548	1.18932	0.689436	0.00800947	0.00205444	0.00440345	0.000956266	0.00425276	0.00072882	0.549781	0.530967	0.00657415	0.00129321	0.00420713	0.000262015	0.00236726	0.000528608
Vestitol	Vestitol	fibRs	0.00968899	0.00242112	0.0104575	0.00231874	0.00457358	0.00120818	1.07932	0.472039	0.00406895	0.000875835	0.00346995	0.000898923	0.00240399	0.000504805	0.852786	0.590813	0.00391447	0.000938499	0.00238626	0.000658467	0.00392472	0.00135455	0.609601	1.00262	1.03947	0.00756498	0.00195647	0.00690562	0.00304423	0.00708377	0.00169127	0.912841	0.936389	0.00510572	0.00168546	0.00364009	0.00110698	0.00385826	0.00162866	0.712943	0.755675	0.0132288	0.00516447	0.00300345	0.000433512	0.00177592	0.000127136
Hispidol	Hispidol	fibRs	0.00583629	0.00166327	0.00380395	0.0037023	9.46958e-05	3.4543e-06	0.651775	0.0162254	0.00746076	0.00275845	0.00688975	0.00111862	0.00614971	0.00156349	0.923465	0.824274	0.0146784	0.00382206	0.0124055	0.00272232	0.0136135	0.00141735	0.84515	0.927448	0.508281	0.00601082	0.00158535	0.00269058	0.00166559	7.32746e-05	2.13304e-06	0.447622	0.0121904	0.0338271	0.00723539	0.0147316	0.00430614	0.013769	0.00778099	0.435496	0.407041	0.491115	0.047363	0.223611	0.0351582	0.227746	0.0382939
Naringenin	Naringenin 1	fibRs	0.0718464	0.0110335	0.0391467	0.00556499	0.0558914	0.0139622	0.544866	0.777929	0.00546601	0.00244842	0.00258135	0.00250112	0.00531039	0.00235305	0.472256	0.97153	0.00213621	0.00205995	0.00190978	0.00184131	0.00184861	0.00178163	0.894005	0.865369	2.55874	0.035162	0.00446493	0.0455541	0.00303225	0.0501019	0.0055882	1.29555	1.42489	0.00667961	0.00413505	0.00605019	0.00247762	0.0133657	0.00131327	0.90577	2.00098	0.0490314	0.00463802	0.0264356	0.00523355	0.0202761	0.00303142
Quercetin-3-O-glucose-6''-acetate	Quercetin 10	fibRs	0.000468465	0.000348918	0.00097347	0.000535333	0.00134204	0.000931044	2.078	2.86476	0.000436716	0.000349742	0.00138554	0.000626015	0.00103135	0.000665568	3.17264	2.36161	8.45338e-05	4.25309e-06	0.00136256	0.000411767	6.5135e-05	1.43638e-06	16.1185	0.77052	5.16616	0.00345191	0.000838698	0.0187868	0.0120924	0.00473092	0.00196974	5.44244	1.37052	0.00102656	0.000598812	0.00088622	0.000333029	0.000494853	0.000417641	0.863293	0.482051	8.82112e-05	9.79632e-06	0.000565715	0.00030079	0.000560181	0.000301816
Naringenin-7-O-glucoside	Naringenin 2	fibRs	0.011625	0.00299011	0.0105576	0.0015404	0.00888657	0.00210303	0.908185	0.764437	0.00316281	0.000604391	0.00455072	0.00225001	0.00417655	0.000810726	1.43882	1.32052	0.00368914	0.000858167	0.00272309	0.000544712	0.00175658	0.000130782	0.738137	0.47615	0.857332	0.00607603	0.00133087	0.00509597	0.00132635	0.0109796	0.00396058	0.838701	1.80703	0.00424016	0.00136404	0.00293022	0.000726738	0.00376167	0.000639114	0.691064	0.887152	0.00265227	0.000533645	0.00241796	0.000334395	0.0042896	0.00108827
Daidzein	Daidzein	fibRs	0.00422307	0.00176427	0.0046626	0.00124978	0.00486887	0.000719869	1.10408	1.15292	0.00342594	0.00103424	0.00417653	0.00109758	0.00292087	0.000861859	1.21909	0.852576	0.0141625	0.00352424	0.00643258	0.00293644	0.0064377	0.0017325	0.454198	0.45456	0.241903	0.00308098	0.000890241	0.00236209	0.00096236	0.00251474	0.000772469	0.76667	0.816214	0.030413	0.00619443	0.0147043	0.00523932	0.00843782	0.00651515	0.483487	0.277441	0.347466	0.0265707	0.159288	0.0275954	0.154551	0.0281593
Medicarpin	Medicarpin	fibRs	0.00761683	0.00749884	0.00314704	0.0020888	0.00169834	0.00160641	0.413169	0.222973	0.0831065	0.0273702	0.0152381	0.00651644	0.0119144	0.00726295	0.183356	0.143363	0.708715	0.174948	0.234973	0.0312371	0.272743	0.0560295	0.331548	0.384842	0.117264	8.44295e-05	7.31341e-06	0.0075186	0.00393963	0.0481478	0.0322675	89.0518	570.273	0.458756	0.263423	0.0742371	0.0173498	0.0330309	0.0136355	0.161823	0.0720009	1.18615	0.231275	0.0577547	0.00879997	0.0281514	0.00460287
Nicotinic acid mono nucleotide	Nicotinic ac	fibRs	0.00472951	0.00223938	0.0075217	0.00209399	0.00469832	0.00239115	1.59037	0.993404	0.00782682	0.00133951	0.0130285	0.00447654	0.00815574	0.00336877	1.6646	1.04203	0.00870978	0.0031371	0.00632758	0.00106773	0.00180523	0.000767942	0.726492	0.207265	0.898624	0.0143415	0.00255547	0.0115318	0.00172319	0.0112667	0.00227486	0.804087	0.785606	0.00435578	0.000956651	0.0025591	0.000484966	0.00199756	0.000806141	0.587518	0.4586	0.0165621	0.00457191	0.00146894	0.000407735	0.000784937	0.000302501
Daidzin	Daidzin	fibRs	0.00770191	0.00326688	0.00643342	0.00116871	0.00562673	0.00141732	0.835303	0.730563	0.0134667	0.00465691	0.00601597	0.00218622	0.00245756	0.00101357	0.446728	0.182491	0.0222445	0.00494189	0.00376496	0.00159163	0.0041597	0.00162181	0.169253	0.186999	0.605395	0.0036035	0.00146678	0.0104048	0.00187483	0.0168964	0.00546259	2.88743	4.68888	0.00557069	0.00134751	0.00336062	0.000632944	0.00163435	0.000659279	0.603268	0.293383	0.0058611	0.0014213	0.00132392	0.00078615	0.00225844	0.000600077
3-Guanidinopropionic acid	Guanidinopropionic ac	fibRs	0.0485553	0.00530158	0.0419076	0.00626979	0.0200425	0.00274463	0.863091	0.412777	0.0302082	0.00601531	0.0183783	0.00262896	0.018228	0.00464822	0.608388	0.603415	0.111911	0.0250557	0.0204834	0.0041419	0.016001	0.00191221	0.183032	0.142979	0.269929	0.0325024	0.0046108	0.0349128	0.0054666	0.0377235	0.00373442	1.07416	1.16064	0.0234181	0.00731559	0.02363	0.0025326	0.0173202	0.00282677	1.00905	0.739606	0.0394743	0.0134507	0.0165562	0.00235626	0.0178204	0.00132785
Soyasaponin V (Ba)	Soyasaponin V (Ba)	fibRs	0.000116352	3.65158e-06	0.000101923	4.86005e-06	0.000493634	0.000396956	0.875985	4.2426	0.000532021	0.000445964	0.000554304	0.000471945	7.50828e-05	1.87605e-06	1.04188	0.141127	0.000889953	0.000496373	0.00152313	0.000511347	6.53147e-05	2.55518e-06	1.71148	0.0733911	0.597807	7.90252e-05	4.63568e-06	7.90736e-05	4.39522e-06	7.32746e-05	2.13304e-06	1.00061	0.927231	0.000101232	3.97313e-06	0.0011076	0.000803828	0.000349322	0.000275059	10.9412	3.45071	8.68307e-05	1.12298e-05	7.18757e-05	2.66174e-06	0.000260404	0.000193517
trans-Aconitic acid	trans-Aconitic ac	fibRs	0.000183741	2.57608e-06	0.0905026	0.0380732	0.0983432	0.0441183	492.556	535.228	0.000177646	2.29517e-06	0.000177862	2.76774e-06	0.000176692	2.61824e-06	1.00122	0.994628	0.000181575	3.94774e-06	0.0637439	0.0395906	0.0792406	0.0332815	351.061	436.407	0.978363	0.268212	0.0780262	0.155304	0.0661691	0.23159	0.076943	0.579034	0.863457	0.000175071	3.92564e-06	0.0581022	0.0359751	0.0645932	0.03946	331.878	368.954	0.223276	0.0159626	0.0298445	0.0296605	0.0337749	0.0336104
2i_alpha-Ketoglutaric acid disodium salt_2-Oxoglutaric Acid	2-Oxoglutaric ac	fibRs	0.0207722	0.00515692	0.0274988	0.0109399	0.0194366	0.00447199	1.32383	0.935706	0.0265225	0.0109582	0.045292	0.00787786	0.0592663	0.00806599	1.70768	2.23457	0.00217879	0.00083731	0.0453722	0.0113575	0.0729196	0.00914489	20.8245	33.468	12.173	0.0193856	0.00671702	0.027512	0.00734644	0.0135484	0.00381535	1.4192	0.698887	0.00273927	0.00113255	0.0350901	0.00469208	0.0447477	0.00906282	12.81	16.3356	0.00440118	7.01495e-05	0.00617694	0.00210427	0.00467145	0.00215942
Citraconic Acid	Citraconic ac	fibRs	0.00811002	0.000987826	0.00683031	0.00157622	0.00531116	0.000801723	0.842206	0.654888	0.00779957	0.00222316	0.00590286	0.00102199	0.0075494	0.00120449	0.756819	0.967926	0.00601651	0.000893615	0.00565756	0.000913256	0.00684486	0.00106298	0.940339	1.13768	1.29636	0.00621409	0.0013052	0.00679989	0.00151358	0.00844532	0.00177676	1.09427	1.35906	0.00588559	0.00146793	0.00607356	0.000931266	0.0102239	0.00208673	1.03194	1.7371	0.00531606	0.00115703	0.0116542	0.0029795	0.0050066	0.00103535
L-Threonic acid hemicalcium salt	Threonic ac	fibRs	0.949402	0.052914	1.06824	0.0960322	1.04259	0.0661445	1.12518	1.09816	0.256327	0.0349098	0.28978	0.00921478	0.34166	0.0295842	1.13051	1.33291	0.121334	0.0163566	0.0577941	0.0102639	0.110789	0.00226423	0.476324	0.913092	2.11258	0.564973	0.105344	0.888472	0.108127	0.866089	0.085641	1.57259	1.53297	0.111843	0.0260605	0.0945543	0.0179998	0.0983556	0.0251971	0.845423	0.879411	0.0504846	0.0101594	0.0446633	0.00895639	0.0497245	0.00956694
2i_D-Mannose-6-phosphate barium salt hydrate_D-Mannose 6-phosphate mono sodium salt	Mannose-6-P	fibRs	0.551411	0.0797232	0.576959	0.0753176	0.466326	0.077606	1.04633	0.845697	2.21362	0.223216	1.21626	0.143068	0.723383	0.0447625	0.549445	0.326787	1.35745	0.151961	0.328629	0.0224667	0.247387	0.0272706	0.242092	0.182244	1.63072	0.396671	0.0581	0.479738	0.0455275	0.225993	0.0577939	1.20941	0.569723	1.37512	0.121441	0.730871	0.0690967	0.304594	0.0764517	0.531495	0.221503	0.509583	0.0376666	0.25627	0.0344819	0.156175	0.01793
Cyanidin 3-(6''-malonylglucoside)	Cyanidin 4	fibRs	0.00534789	0.000723216	0.00503398	0.00129813	0.00448869	0.00127065	0.941303	0.83934	0.0141378	0.00247102	0.00583282	0.00125157	0.00326886	0.00146097	0.412568	0.231214	0.044359	0.0188138	0.0478655	0.00363541	0.0736602	0.007132	1.07905	1.66055	0.318714	0.00416385	0.00135253	0.00292463	0.00088821	0.00570688	0.000886284	0.702386	1.37058	0.0294516	0.0145432	0.00505557	0.00174845	0.00385926	0.00159153	0.171657	0.131037	0.0724687	0.0187836	0.00799713	0.00129777	0.0112434	0.00296326
Luteolin-4'-O-glucoside	Luteolin 4	fibRs	0.0554779	0.0168726	0.100622	0.0290226	0.103632	0.0313308	1.81374	1.86799	0.0042193	0.000466416	0.0108865	0.00304271	0.0167079	0.00364133	2.58016	3.95988	0.00659787	0.0026963	0.00592869	0.000872513	0.00952744	0.0021663	0.898576	1.44402	0.639495	0.237042	0.0808406	0.432147	0.110098	0.259209	0.073884	1.82308	1.09351	0.00856255	0.00301165	0.0137917	0.00384074	0.02039	0.00905608	1.6107	2.3813	0.0262412	0.0063746	0.0111498	0.00189126	0.0116111	0.00411118
Quisqualic acid	Quisqualic ac	fibRs	0.251296	0.018282	0.370472	0.034762	0.27731	0.00808396	1.47424	1.10352	0.174386	0.0363452	0.18575	0.0233643	0.133526	0.00828152	1.06516	0.765693	0.390264	0.0512262	0.281568	0.0252168	0.208554	0.0347776	0.721481	0.534392	0.446842	0.287654	0.0130617	0.253884	0.0136295	0.271715	0.0617983	0.882603	0.94459	0.454135	0.020207	0.320231	0.0236855	0.314589	0.0341079	0.705145	0.692722	0.773061	0.0774593	0.264584	0.0271842	0.302509	0.011966
Phosphocholine,1-Decanoyl-2-Hydroxy-sn-Glycero-3-	Phosphocholine 1	fibRs	0.0429117	0.0107802	0.0317869	0.00441394	0.0445283	0.00574093	0.740751	1.03767	0.0414626	0.00539917	0.0427529	0.00544563	0.0364007	0.00463214	1.03112	0.877918	0.0946129	0.0132206	0.0159666	0.00354145	0.0202477	0.00184396	0.168757	0.214006	0.438234	0.013403	0.00348723	0.0300001	0.00460979	0.0478327	0.00333005	2.23831	3.5688	0.0493456	0.00662938	0.025225	0.00246578	0.023798	0.00277791	0.511191	0.482273	0.048949	0.00691856	0.0136636	0.0025215	0.0121933	0.00227456
(-)-Sativan	Sativan	fibRs	0.00133063	0.000843278	0.00186369	0.00110869	0.00129696	0.000518015	1.40061	0.9747	0.000860596	0.000481882	0.000659251	0.000355032	0.000372443	0.000296464	0.76604	0.432773	0.00647211	0.00335727	0.000664567	0.000374156	0.000557354	0.000301845	0.102682	0.0861163	0.13297	0.00102967	0.00065984	0.000999129	0.000595087	0.00148532	0.000669475	0.970336	1.44251	0.000399451	0.000302118	0.00110793	0.000637948	0.00169702	0.000486339	2.77364	4.24837	0.0446594	0.0141955	0.00182201	0.000874214	0.00370534	0.00108246
Allantoin	Allantoin	fibRs	0.0145133	0.00521519	0.00591597	0.0030482	0.0201267	0.0040379	0.407624	1.38678	0.0032847	0.00191154	0.00363675	0.00169568	0.0050428	0.00173871	1.10718	1.53524	0.0121218	0.0037887	0.0105216	0.00361745	0.0174033	0.00219257	0.867993	1.4357	0.270975	0.0178175	0.00560292	0.0348587	0.0227477	0.0702392	0.0388875	1.95643	3.94216	0.0183663	0.00196706	0.0152596	0.00326232	0.0090984	0.00324147	0.830848	0.495387	0.0774739	0.0131528	0.0341605	0.0101894	0.039512	0.00823206
Adenine	Adenine	fibRs	1.13271	0.237109	1.1131	0.253163	0.618889	0.187284	0.982682	0.546377	0.907748	0.131511	0.564484	0.101737	0.476643	0.0213419	0.621851	0.525082	1.40845	0.266128	0.532738	0.0687833	0.502102	0.0378534	0.378245	0.356493	0.644502	2.33238	0.248606	1.30365	0.283595	1.29885	0.108513	0.558936	0.556877	0.57299	0.0554983	0.394395	0.0625444	0.314303	0.0541072	0.688311	0.548532	0.454633	0.0575012	0.325755	0.0419685	0.305183	0.0365404
[truncated: 3 more columns]
