# Supplementary material for: Medicago sativa and Medicago truncatula Show Contrasting Root Metabolic Responses to Drought
Source: Front Plant Sci. 2021 Apr 21;12:652143. doi: 10.3389/fpls.2021.652143 (PMC8097159; doi:10.3389/fpls.2021.652143)
Supplement: Supplementary Table 7 — Normalized values of metabolites related to carbon metabolism detected in taproots (tapRs) and fibrous roots (fibRs) of Medicago sativa (Ms) and M truncatula (Mt) plants under control (C) and severe deficit (SD) conditions. Values highlighted in orange indicate a significant increase in SD plants relative to well-irrigated plants (C). Values highlighted in blue indicate a significant decrease in tissues subjected to water deficit relative to C plants. Data were presented as means ± SEs (n = 5 biological replicates). Different letters indicate significant differences as determined by a Duncan test (P ≤ 0.05). Ac, acid; GABA, γ-aminobutyric acid. [file Table_7.XLSX]

## Sheet: Ms and Mt
Class	Metabolite	M. sativa							Class	Metabolite	M. truncatula
		tapRs			fibRs						tapRs			fibRs
		C	SD	SD/C	C	SD	SD/C				C	SD	SD/C	C	SD	SD/C
Aminoacids	Proline	68.25±10.96c	278.76±18.35a	4.08	7.21±1.19d	175.94±7.37b	24.4		Aminoacids	Proline	28.84±18.49c	253.40±26.91a	8.79	4.51±1.98c	180.79±21.89b	40.06
	Isoleucine	0.56±0.07a	0.92±0.39a	1.63	0.78±0.09a	0.95±0.08a	1.23			Isoleucine	0.57±0.04b	2.05±0.20a	3.57	1.05±0.48b	1.04±0.13b	0.99
	Leucine	4.45±0.44a	5.57±2.29a	1.25	6.13±0.76a	6.61±0.59a	1.08			Leucine	4.44±0.38a	12.66±1.00a	2.85	9.32±4.94a	6.50±0.94a	0.7
	Valine	3.82±0.49a	3.47±1.27a	0.91	5.49±0.77a	3.46±0.41a	0.63			Valine	3.39±0.46b	7.17±1.09a	2.12	4.28±1.72ab	3.26±0.64b	0.76
	Tryptophane	0.61±0.06c	0.56±0.10c	0.91	1.33±0.23b	2.40±0.19a	1.81			Tryptophane	3.98±0.54bc	6.29±0.79a	1.58	3.23±0.65c	5.58±0.74ab	1.73
	Histidine	7.54±0.62a	8.03±1.33a	1.07	1.04±0.18b	1.31±0.12b	1.25			Histidine	1.76±0.66a	2.03±0.31a	1.15	1.41±0.65a	2.67±0.42a	1.9
	Phenylalanine	0.32±0.02a	0.23±0.02a	0.73	0.33±0.05a	0.24±0.03a	0.72			Phenylalanine	0.26±0.03a	0.26±0.02a	1	0.22±0.05a	0.21±0.02a	0.96
	beta-Alanine	0.63±0.09a	0.42±0.07b	0.66	0.65±0.04a	0.34±0.07b	0.53			beta-Alanine	0.63±0.06a	0.55±0.04a	0.88	0.58±0.14a	0.39±0.05a	0.67
	Quinic ac	0.12±0.02ab	0.32±0.17a	2.65	0.018±0.003b	0.16±0.06ab	9.08			Quinic ac	0.08±0.03a	0.06±0.02ab	0.77	0.01±0.00b	0.03±0.01ab	5.73
	Methionine	0.14±0.02a	0.05±0.01b	0.33	0.04±0.01b	0.03±0.01b	0.88			Methionine	0.13±0.01a	0.09±0.01a	0.68	0.14±0.12a	0.03±0.01a	0.22
	Cystine	0.025±0.004a	0.023±0.003a	0.93	0.017±0.003a	0.026±0.005a	1.53			Cystine	0.023±0.003a	0.01±0.00a	0.65	0.022±0.007a	0.02±0.002a	0.77
	Glycine	0.11±0.01a	0.07±0.01ab	0.64	0.11±0.02a	0.05±0.01b	0.43			Glycine	0.09±0.01a	0.06±0.01a	0.61	0.12±0.06a	0.031±0.003a	0.26
	Cysteine	0.007±0.001a	0.006±0.001ab	0.78	0.003±0.001b	0.006±0.001a	2.38			Cysteine	0.008±0.002a	0.00±0.00a	0.61	0.008±0.002a	0.004±0.001a	0.44
	Tyrosine	0.19±0.03a	0.06±0.01c	0.29	0.16±0.01a	0.11±0.01b	0.66			Tyrosine	0.32±0.04a	0.14±0.01a	0.45	0.53±0.31a	0.11±0.02a	0.21
	Glutamic ac	16.75±3.54a	14.39±1.50a	0.86	6.76±1.04b	2.96±0.22b	0.44			Glutamic ac	8.18±0.97a	3.13±0.70b	0.38	4.40±1.62b	2.18±0.09b	0.49
	Aspartic ac	6.82±0.73a	2.16±0.35b	0.32	1.89±0.18b	0.85±0.03b	0.45			Aspartic ac	3.80±0.60a	1.44±0.23b	0.38	1.57±0.46b	1.68±0.15b	1.07
	Asparagine	73.79±12.69a	11.51±3.33b	0.16	18.40±2.23b	5.28±0.45b	0.29			Asparagine	15.88±3.23a	4.99±1.78b	0.31	13.76±2.35a	6.94±0.92b	0.5
	Ornithine	16.79±2.39a	2.85±0.83b	0.17	4.19±0.52b	1.37±0.11b	0.33			Ornithine	3.90±0.68a	1.22±0.42b	0.31	3.50±0.90a	1.60±0.20b	0.46
	Shikimic ac	2.4E-03±1.4E-03a	1.9E-06a	0.08	0.001±0.001a	1.9E-04±2.0E-06ab	0.2			Shikimic ac	0.019±0.002a	0.006±0.001b	0.3	0.001±0.001c	0.002±0.001bc	2.12
	GABA	10.91±1.59a	3.55±0.47b	0.33	4.81±0.45b	2.20±0.19b	0.46			GABA	14.29±1.42a	4.16±0.56b	0.29	1.81±0.42bc	1.55±0.20c	0.86
	Serine	4.51±0.32a	1.58±0.13b	0.35	3.76±0.63a	1.54±0.14b	0.41			Serine	4.48±0.52a	1.27±0.09b	0.28	1.91±0.71b	1.05±0.13b	0.55
	Alanine	5.97±0.45b	2.24±0.30c	0.37	9.17±1.48a	1.59±0.13c	0.17			Alanine	7.71±1.13a	1.97±0.26b	0.26	2.08±0.66b	1.67±0.31b	0.8
	Lysine	10.47±2.27ab	2.23±0.38b	0.21	23.86±8.23a	1.11±0.05b	0.05			Lysine	13.05±3.64a	0.87±0.13b	0.07	3.17±1.06b	0.94±0.12b	0.3
	Glutamine	5.29±1.14ab	1.06±0.20b	0.2	12.11±4.20a	0.46±0.02b	0.04			Glutamine	6.69±1.85a	0.39±0.07b	0.06	1.59±0.45b	0.44±0.05b	0.28
Carbohydrates	trans-Aconitic ac	1.8E-04±2.3E-06b	1.8E-04±2.6E-06b	0.99	1.8E-04±3.3E-06b	0.08±0.03a	436.41		Carbohydrates	trans-Aconitic ac	1.8E-04±3.9E-06b	0.06±0.04b	368.95	0.22±0.016a	0.03±0.03b	0.15
	Stachyose	0.002±0.001b	0.06±0.03a	27	0.018±0.004b	0.07±0.01a	3.73			Stachyose	1.8E-04±2.2E-06b	0.01±0.01ab	44.54	1.9E-04±8.02E-06b	0.017±0.007a	90.85
	Melezitose	0.007±0.002b	0.050±0.006a	6.71	0.006±0.001b	0.067±0.001a	11.46			Melezitose	0.003±0.001b	0.104±0.021a	36.08	0.004±0.002b	0.155±0.035a	39.26
	Raffinose	0.008±0.002b	0.04±0.01b	5.69	0.016±0.002b	0.16±0.03a	10.11			Raffinose	0.006±0.002b	0.20±0.05a	35.38	0.002±0.001b	0.29±0.06a	118.93
	2-Oxoglutaric ac	0.03±0.01b	0.06±0.01a	2.23	0.002±0.001b	0.07±0.01a	33.47			2-Oxoglutaric ac	0.003±0.001b	0.04±0.01a	16.34	0.004±7.01E-05b	0.005±0.002b	1.06
	Malic ac	6.73±1.70a	5.80±0.61a	0.86	0.43±0.08b	8.43±0.92a	19.66			Malic ac	1.80±0.92bc	10.25±2.25a	5.68	0.17±0.04c	5.76±0.75ab	33.72
	Succinic ac	0.49±0.07b	0.67±0.08b	1.37	0.19±0.02c	1.11±0.13a	5.75			Succinic ac	0.29±0.05b	0.88±0.10a	3.01	0.12±0.01c	0.31±0.02b	2.61
	Sucrose	5.00±0.70b	8.58±0.65a	1.72	1.09±0.12d	2.91±0.23c	2.67			Sucrose	3.16±0.40b	5.90±0.63a	1.87	0.76±0.11c	2.49±0.27b	3.28
	D-Ribose-5-phosphate	0.73±0.02b	0.99±0.04a	1.35	0.98±0.10a	0.82±0.05ab	0.84			D-Ribose-5-phosphate	0.86±0.06a	0.97±0.08a	1.13	0.82±0.13a	0.94±0.04a	1.14
	Citric ac	0.61±0.15ab	2.07±1.12a	3.41	0.11±0.01b	0.92±0.38ab	8.51			Citric ac	0.51±0.17a	0.45±0.10a	0.87	0.04±0.01b	0.20±0.04ab	5.23
	Fumaric ac	0.14±0.04a	0.06±0.01b	0.43	0.08±0.01ab	0.06±0.01b	0.78			Fumaric ac	0.12±0.03a	0.06±0.01b	0.51	0.07±0.01b	0.048±0.003b	0.7
Secondary metabolites	Spermine	0.09±0.01a	0.09±0.01a	0.94	0.088±0.004a	0.09±0.01a	1.05		Secondary metabolites	Spermine	0.09±0.01a	0.09±0.01a	0.99	0.096±0.003a	0.08±0.01a	0.82
	Caffeic ac	0.06±0.01ab	0.03±0.01b	0.57	0.08±0.01a	0.05±0.01b	0.57			Caffeic ac	0.06±0.01a	0.05±0.01a	0.84	0.05±0.01a	0.04±0.01a	0.85
	Nicotinic ac	0.008±0.001a	0.008±0.003a	1.04	0.009±0.003a	0.002±0.001a	0.21			Nicotinic ac	0.004±0.001b	0.002±0.001b	0.46	0.02±0.005a	0.001±3.03E-04b	0.05
	N-Acetyl putrescine	0.28±0.05a	0.19±0.05ab	0.68	0.24±0.01ab	0.13±0.02b	0.53			N-Acetyl putrescine	1.29±0.60a	0.14±0.01b	0.11	0.23±0.04b	0.13±0.01b	0.55

## Sheet: taproots and fibrous roots
Class	Metabolite	Taproots							Class	Metabolite	Fibrous roots
		Ms			Mt						Ms			Mt
		C	SD	SD/C	C	SD	SD/C				C	SD	SD/C	C	SD	SD/C
Aminoacids	Proline	68.25±10.96b	278.76±18.35a	4.08	28.84±18.49b	253.40±26.91a	8.79		Aminoacids	Proline	7.21±1.19b	175.94±7.37a	24.4	4.51±1.98b	180.79±21.89a	40.06
	Isoleucine	0.56±0.07b	0.92±0.39b	1.63	0.57±0.04b	2.05±0.20a	3.57			Isoleucine	0.78±0.09a	0.95±0.08a	1.23	1.05±0.48a	1.04±0.13a	0.99
	Leucine	4.45±0.44b	5.57±2.29b	1.25	4.44±0.38b	12.66±1.00a	2.85			Leucine	6.13±0.76a	6.61±0.59a	1.08	9.32±4.94a	6.50±0.94a	0.7
	Valine	3.82±0.49b	3.47±1.27b	0.91	3.39±0.46b	7.17±1.09a	2.12			Valine	5.49±0.77a	3.46±0.41a	0.63	4.28±1.72a	3.26±0.64a	0.76
	Tryptophane	0.61±0.06c	0.56±0.10c	0.91	3.98±0.54b	6.29±0.79a	1.58			Tryptophane	1.33±0.23c	2.40±0.19bc	1.81	3.23±0.65b	5.58±0.74a	1.73
	Histidine	7.54±0.62a	8.03±1.33a	1.07	1.76±0.66b	2.03±0.31b	1.15			Histidine	1.04±0.18b	1.31±0.12b	1.25	1.41±0.65b	2.67±0.42a	1.9
	Phenylalanine	0.32±0.02a	0.23±0.02b	0.73	0.26±0.03ab	0.26±0.02ab	1			Phenylalanine	0.33±0.05a	0.24±0.03a	0.72	0.22±0.05a	0.21±0.02a	0.96
	beta-Alanine	0.63±0.09a	0.42±0.07b	0.66	0.63±0.06ab	0.55±0.04ab	0.88			beta-Alanine	0.65±0.04a	0.34±0.07b	0.53	0.58±0.14ab	0.39±0.05ab	0.67
	Quinic ac	0.12±0.02a	0.32±0.17a	2.65	0.08±0.03a	0.06±0.02a	0.77			Quinic ac	0.018±0.003b	0.16±0.06a	9.08	0.01±0.00b	0.03±0.01b	5.73
	Methionine	0.14±0.02a	0.05±0.01b	0.33	0.13±0.01a	0.09±0.01b	0.68			Methionine	0.04±0.01a	0.03±0.01a	0.88	0.14±0.12a	0.03±0.01a	0.22
	Cystine	0.025±0.004a	0.023±0.003ab	0.93	0.023±0.003ab	0.01±0.00b	0.65			Cystine	0.017±0.003a	0.026±0.005a	1.53	0.022±0.007a	0.02±0.002a	0.77
	Glycine	0.11±0.01a	0.07±0.01bc	0.64	0.09±0.01ab	0.06±0.01c	0.61			Glycine	0.11±0.02a	0.05±0.01a	0.43	0.12±0.06a	0.031±0.003a	0.26
	Cysteine	0.007±0.001a	0.006±0.001a	0.78	0.008±0.002a	0.00±0.00a	0.61			Cysteine	0.003±0.001b	0.006±0.001ab	2.38	0.008±0.002a	0.004±0.001b	0.44
	Tyrosine	0.19±0.03b	0.06±0.01c	0.29	0.32±0.04a	0.14±0.01b	0.45			Tyrosine	0.16±0.01a	0.11±0.01a	0.66	0.53±0.31a	0.11±0.02a	0.21
	Glutamic ac	16.75±3.54a	14.39±1.50a	0.86	8.18±0.97b	3.13±0.70b	0.38			Glutamic ac	6.76±1.04a	2.96±0.22b	0.44	4.40±1.62ab	2.18±0.09b	0.49
	Aspartic ac	6.82±0.73a	2.16±0.35c	0.32	3.80±0.60b	1.44±0.23c	0.38			Aspartic ac	1.89±0.18a	0.85±0.03b	0.45	1.57±0.46ab	1.68±0.15ab	1.07
	Asparagine	73.79±12.69a	11.51±3.33b	0.16	15.88±3.23b	4.99±1.78b	0.31			Asparagine	18.40±2.23a	5.28±0.45b	0.29	13.76±2.35a	6.94±0.92b	0.5
	Ornithine	16.79±2.39a	2.85±0.83b	0.17	3.90±0.68b	1.22±0.42b	0.31			Ornithine	4.19±0.52a	1.37±0.11b	0.33	3.50±0.90a	1.60±0.20b	0.46
	Shikimic ac	2.4E-03±1.4E-03bc	1.9E-06c	0.08	0.019±0.002a	0.006±0.001b	0.3			Shikimic ac	0.001±0.001a	1.9E-04±2.0E-06a	0.2	0.001±0.001a	0.002±0.001a	2.12
	GABA	10.91±1.59a	3.55±0.47b	0.33	14.29±1.42a	4.16±0.56b	0.29			GABA	4.81±0.45a	2.20±0.19b	0.46	1.81±0.42b	1.55±0.20b	0.86
	Serine	4.51±0.32a	1.58±0.13b	0.35	4.48±0.52a	1.27±0.09b	0.28			Serine	3.76±0.63a	1.54±0.14b	0.41	1.91±0.71b	1.05±0.13b	0.55
	Alanine	5.97±0.45a	2.24±0.30b	0.37	7.71±1.13a	1.97±0.26b	0.26			Alanine	9.17±1.48a	1.59±0.13b	0.17	2.08±0.66b	1.67±0.31b	0.8
	Lysine	10.47±2.27a	2.23±0.38b	0.21	13.05±3.64a	0.87±0.13b	0.07			Lysine	23.86±8.23a	1.11±0.05b	0.05	3.17±1.06b	0.94±0.12b	0.3
	Glutamine	5.29±1.14a	1.06±0.20b	0.2	6.69±1.85a	0.39±0.07b	0.06			Glutamine	12.11±4.20a	0.46±0.02b	0.04	1.59±0.45b	0.44±0.05b	0.28
Carbohydrates	trans-Aconitic ac	1.8E-04±2.3E-06b	1.8E-04±2.6E-06b	0.99	1.8E-04±3.9E-06b	0.06±0.04a	368.95		Carbohydrates	trans-Aconitic ac	1.8E-04±3.3E-06c	0.08±0.03b	436.41	0.22±0.016a	0.03±0.03bc	0.15
	Stachyose	0.002±0.001b	0.06±0.03a	27	1.8E-04±2.2E-06b	0.01±0.01b	44.54			Stachyose	0.018±0.004b	0.07±0.01a	3.73	1.9E-04±8.02E-06b	0.017±0.007b	90.85
	Melezitose	0.007±0.002c	0.050±0.006b	6.71	0.003±0.001c	0.104±0.021a	36.08			Melezitose	0.006±0.001c	0.067±0.001b	11.46	0.004±0.002c	0.155±0.035a	39.26
	Raffinose	0.008±0.002b	0.04±0.01b	5.69	0.006±0.002b	0.20±0.05a	35.38			Raffinose	0.016±0.002c	0.16±0.03b	10.11	0.002±0.001c	0.29±0.06a	118.93
	2-Oxoglutaric ac	0.03±0.01bc	0.06±0.01a	2.23	0.003±0.001c	0.04±0.01ab	16.34			2-Oxoglutaric ac	0.002±0.001b	0.07±0.01a	33.47	0.004±7.01E-05b	0.005±0.002b	1.06
	Malic ac	6.73±1.70a	5.80±0.61ab	0.86	1.80±0.92b	10.25±2.25a	5.68			Malic ac	0.43±0.08c	8.43±0.92a	19.66	0.17±0.04c	5.76±0.75b	33.72
	Succinic ac	0.49±0.07bc	0.67±0.08ab	1.37	0.29±0.05c	0.88±0.10a	3.01			Succinic ac	0.19±0.02b	1.11±0.13a	5.75	0.12±0.01b	0.31±0.02b	2.61
	Sucrose	5.00±0.70b	8.58±0.65a	1.72	3.16±0.40c	5.90±0.63b	1.87			Sucrose	1.09±0.12b	2.91±0.23a	2.67	0.76±0.11b	2.49±0.27a	3.28
	D-Ribose-5-phosphate	0.73±0.02a	0.99±0.04a	1.35	0.86±0.06a	0.97±0.08a	1.13			D-Ribose-5-phosphate	0.98±0.10a	0.82±0.05a	0.84	0.82±0.13a	0.94±0.04a	1.14
	Citric ac	0.61±0.15a	2.07±1.12a	3.41	0.51±0.17a	0.45±0.10a	0.87			Citric ac	0.11±0.01b	0.92±0.38a	8.51	0.04±0.01b	0.20±0.04b	5.23
	Fumaric ac	0.14±0.04a	0.06±0.01a	0.43	0.12±0.03a	0.06±0.01a	0.51			Fumaric ac	0.08±0.01a	0.06±0.01ab	0.78	0.07±0.01b	0.048±0.003b	0.7
Secondary metabolites	Spermine	0.09±0.01a	0.09±0.01a	0.94	0.09±0.01a	0.09±0.01a	0.99		Secondary metabolites	Spermine	0.088±0.004a	0.09±0.01a	1.05	0.096±0.003a	0.08±0.01a	0.82
	Caffeic ac	0.06±0.01a	0.03±0.01a	0.57	0.06±0.01a	0.05±0.01a	0.84			Caffeic ac	0.08±0.01a	0.05±0.01a	0.57	0.05±0.01a	0.04±0.01a	0.85
	Nicotinic ac	0.008±0.001a	0.008±0.003a	1.04	0.004±0.001a	0.002±0.001a	0.46			Nicotinic ac	0.009±0.003ab	0.002±0.001b	0.21	0.02±0.005a	0.001±3.03E-04b	0.05
	N-Acetyl putrescine	0.28±0.05b	0.19±0.05b	0.68	1.29±0.60a	0.14±0.01b	0.11			N-Acetyl putrescine	0.24±0.01a	0.13±0.02b	0.53	0.23±0.04a	0.13±0.01b	0.55
